# Supplementary material for: A Strong Anti-Inflammatory Signature Revealed by Liver Transcription Profiling of Tmprss6−/− Mice
Source: PLoS One. 2013 Jul 29;8(7):e69694. doi: 10.1371/journal.pone.0069694 (PMC3726786; doi:10.1371/journal.pone.0069694)
Supplement: Dataset S1 — Limma modeling expression data. The table listed the results obtained by limma modeling and testing for the differential expression using the following contrasts: KO.UT-ID.UT; KO.LPS-ID.LPS; ID.LPS-ID.UT; KO.LPS-KO.UT. (XLSX) [file pone.0069694.s011.xlsx]

## Sheet: data
output order	Symbol		Coef.KO.UT-IDA.UT	Coef.KO.LPS-IDA.LPS	Coef.IDA.LPS-IDA.UT	Coef.KO.LPS-KO.UT	Coef.(KO.LPS-KO.UT)-(IDA.LPS-IDA.UT)	Coef.(KO.LPS+KO.UT)-(IDA.LPS+IDA.UT)	Coef.(KO.LPS+IDA.LPS)-(KO.UT+IDA.UT)		p.value.adj.KO.UT-IDA.UT	p.value.adj.KO.LPS-IDA.LPS	p.value.adj.IDA.LPS-IDA.UT	p.value.adj.KO.LPS-KO.UT	p.value.adj.(KO.LPS-KO.UT)-(IDA.LPS-IDA.UT)	p.value.adj.(KO.LPS+KO.UT)-(IDA.LPS+IDA.UT)	p.value.adj.(KO.LPS+IDA.LPS)-(KO.UT+IDA.UT)		Res.KO.UT-IDA.UT	Res.KO.LPS-IDA.LPS	Res.IDA.LPS-IDA.UT	Res.KO.LPS-KO.UT	Res.(KO.LPS-KO.UT)-(IDA.LPS-IDA.UT)	Res.(KO.LPS+KO.UT)-(IDA.LPS+IDA.UT)	Res.(KO.LPS+IDA.LPS)-(KO.UT+IDA.UT)
1	37864		-0.025	0.015	0.001	0.041	0.04	-0.01	0.042		0.88672	0.893816	0.992977	0.727335	0.838969	0.951158	0.752152		0	0	0	0	0	0	0
2	9.33e+22		-0.139	-0.093	-0.022	0.024	0.046	-0.233	0.001		0.645682	0.639512	0.911069	0.927654	0.912284	0.399125	0.995918		0	0	0	0	0	0	0
3	6.03e+24		-0.159	-0.189	0.06	0.03	-0.031	-0.348	0.09		0.328578	0.089338	0.561351	0.834009	0.898136	0.040366	0.536149		0	0	0	0	0	0	0
4	4.93e+26		0.206	0.337	-0.058	0.073	0.131	0.543	0.015		0.258792	0.015118	0.628357	0.620003	0.558136	0.010395	0.931722		0	0	0	0	0	0	0
5	0610005A07Rik		-0.24	0.042	-0.606	-0.324	0.283	-0.198	-0.93		0.414874	0.850893	0.004275	0.138394	0.406938	0.500741	0.002488		0	0	0	0	0	0	0
6	0610005C13Rik		0.001	0.427	-0.949	-0.524	0.426	0.428	-1.473		0.997832	0.110359	0.001498	0.075834	0.342839	0.263136	0.000746		0	0	0	0	0	0	-1
7	0610005H09Rik		0.123	-0.143	0.304	0.037	-0.266	-0.021	0.341		0.590411	0.334759	0.033785	0.846359	0.281627	0.935442	0.080375		0	0	0	0	0	0	0
8	0610006F02Rik		0.274	0.469	-0.478	-0.283	0.194	0.743	-0.761		0.368514	0.0321	0.018754	0.206061	0.600367	0.023929	0.009784		0	0	0	0	0	0	0
9	0610006I08Rik		-0.387	0.197	-0.558	0.026	0.584	-0.189	-0.532		0.230676	0.369849	0.01157	0.92949	0.112749	0.558376	0.066159		0	0	0	0	0	0	0
10	0610006K04Rik		-0.122	-0.316	0.585	0.39	-0.194	-0.439	0.975		0.622628	0.054495	0.001239	0.031513	0.481018	0.06602	0.000358		0	0	0	0	0	0	0
11	0610007C21Rik		-0.107	0.362	-0.66	-0.19	0.469	0.255	-0.85		0.436753	0.00218	9e-06	0.066716	0.009674	0.067719	1.7e-05		0	0	0	0	0	0	0
12	0610007H07Rik		-0.107	0.027	0.254	0.388	0.134	-0.08	0.642		0.640129	0.870349	0.062924	0.021318	0.60821	0.717517	0.003376		0	0	0	0	0	0	0
13	0610007J10Rik		0.485	1.089	-2.204	-1.6	0.604	1.574	-3.805		0.176478	0.000872	1e-06	7.3e-05	0.130197	0.001277	0		0	1	1	1	0	1	-1
14	0610007P06Rik		0.025	-0.259	0.363	0.079	-0.283	-0.234	0.442		0.919556	0.051678	0.006359	0.595425	0.186331	0.204643	0.014132		0	0	0	0	0	0	0
15	0610007P08Rik		-0.205	-0.131	-0.111	-0.036	0.074	-0.336	-0.147		0.177838	0.194734	0.234346	0.771051	0.693604	0.033574	0.260095		0	0	0	0	0	0	0
16	0610007P14Rik		-0.051	0.342	-0.373	0.02	0.394	0.291	-0.353		0.851282	0.036212	0.01541	0.924316	0.128974	0.191824	0.081973		0	0	0	0	0	0	0
17	0610007P22Rik		-0.075	-0.154	0.132	0.053	-0.079	-0.23	0.185		0.729271	0.249269	0.283742	0.74724	0.757451	0.2355	0.285375		0	0	0	0	0	0	0
18	0610008F07Rik		-0.391	0.255	-1.25	-0.603	0.646	-0.136	-1.853		0.341827	0.361898	0.000301	0.053435	0.165485	0.75136	0.000194		0	0	1	0	0	0	-1
19	0610009A07Rik		-0.066	0.352	-0.684	-0.266	0.419	0.286	-0.95		0.826479	0.054399	0.00088	0.167981	0.157036	0.262163	0.000938		0	0	0	0	0	0	0
20	0610009B22Rik		-0.092	-0.122	0.302	0.272	-0.03	-0.214	0.574		0.567005	0.24897	0.00615	0.025822	0.896793	0.16232	0.00089		0	0	0	0	0	0	0
21	0610009D07Rik		-0.111	-0.074	-0.016	0.02	0.037	-0.184	0.004		0.397255	0.410665	0.85437	0.858638	0.837616	0.151227	0.973224		0	0	0	0	0	0	0
22	0610009E20Rik		0.026	0.048	-0.27	-0.249	0.022	0.074	-0.519		0.930425	0.779809	0.066405	0.145725	0.950746	0.757309	0.017339		0	0	0	0	0	0	0
23	0610009F02Rik		-0.024	-0.545	0.694	0.173	-0.521	-0.57	0.867		0.907579	0.000502	2.2e-05	0.148959	0.012588	0.004225	5.2e-05		0	0	0	0	0	0	0
24	0610009I22Rik		-0.03	0.352	-0.4	-0.018	0.382	0.322	-0.418		0.93376	0.066896	0.0278	0.943775	0.223036	0.232914	0.088337		0	0	0	0	0	0	0
25	0610009J05Rik		0.351	0.012	0.192	-0.148	-0.34	0.363	0.044		0.216937	0.958438	0.277687	0.496677	0.291037	0.191105	0.871421		0	0	0	0	0	0	0
26	0610009J22Rik		-0.125	-0.014	0.165	0.276	0.111	-0.139	0.441		0.455722	0.916215	0.115777	0.032205	0.581718	0.39477	0.007213		0	0	0	0	0	0	0
27	0610009K11Rik		0.109	0.163	-0.503	-0.448	0.055	0.272	-0.951		0.70238	0.354575	0.005939	0.026337	0.885805	0.281729	0.000878		0	0	0	0	0	0	0
28	0610009M14Rik		0.301	0.011	0.106	-0.184	-0.29	0.312	-0.077		0.165947	0.949134	0.427441	0.245335	0.231894	0.138058	0.695159		0	0	0	0	0	0	0
29	0610009O03Rik		-0.094	-0.048	0.043	0.089	0.046	-0.142	0.132		0.594173	0.69536	0.700297	0.492936	0.845429	0.392576	0.37743		0	0	0	0	0	0	0
30	0610009O20Rik		0.233	0.047	0.108	-0.078	-0.186	0.28	0.029		0.247755	0.753747	0.396301	0.627337	0.428544	0.157732	0.88085		0	0	0	0	0	0	0
31	0610010D20Rik		0.087	0.344	-0.388	-0.131	0.257	0.431	-0.519		0.796178	0.086514	0.040249	0.565983	0.449736	0.134119	0.049385		0	0	0	0	0	0	0
32	0610010E21Rik		-0.072	0.381	-0.425	0.029	0.453	0.309	-0.396		0.75009	0.013385	0.00396	0.87469	0.055894	0.12511	0.034632		0	0	0	0	0	0	0
33	0610010F05Rik		-0.185	0.241	-0.576	-0.15	0.426	0.056	-0.725		0.349449	0.077901	0.000418	0.310645	0.062447	0.790598	0.000896		0	0	0	0	0	0	0
34	0610010I05Rik		0.06	0.22	-0.378	-0.219	0.159	0.28	-0.597		0.896067	0.379209	0.101568	0.433854	0.736088	0.439553	0.068559		0	0	0	0	0	0	0
35	0610010K06Rik		-0.038	-0.052	0.003	-0.01	-0.014	-0.09	-0.007		0.886688	0.7457	0.983189	0.958147	0.967389	0.68539	0.972541		0	0	0	0	0	0	0
36	0610010K14Rik		0.035	-0.074	0.258	0.149	-0.109	-0.039	0.407		0.876765	0.566674	0.032651	0.275025	0.632215	0.84691	0.019		0	0	0	0	0	0	0
37	0610011F06Rik		-0.014	0.238	-0.221	0.032	0.252	0.224	-0.189		0.954379	0.06387	0.061082	0.843733	0.228145	0.212458	0.239913		0	0	0	0	0	0	0
38	0610011I19Rik		0.164	0.37	-0.368	-0.162	0.206	0.533	-0.53		0.37871	0.009785	0.005311	0.238597	0.33199	0.011482	0.004604		0	0	0	0	0	0	0
39	0610011N22Rik		0.021	-0.241	0.443	0.182	-0.262	-0.22	0.625		0.936939	0.08161	0.002731	0.220556	0.250111	0.261383	0.002686		0	0	0	0	0	0	0
40	0610012C01Rik		-0.004	0.191	-0.166	0.029	0.195	0.186	-0.138		0.993975	0.393672	0.416737	0.925047	0.628579	0.57048	0.645891		0	0	0	0	0	0	0
41	0610012D14Rik		0.007	0.107	-0.415	-0.315	0.1	0.115	-0.73		0.975532	0.344399	0.001261	0.017688	0.626502	0.491146	0.000246		0	0	0	0	0	0	0
42	0610012D17Rik		-0.105	-0.213	0.349	0.241	-0.108	-0.318	0.59		0.518862	0.056914	0.002917	0.048047	0.576794	0.053384	0.000849		0	0	0	0	0	0	0
43	0610012G03Rik		0.12	0.171	-0.409	-0.359	0.05	0.291	-0.767		0.485134	0.140692	0.001616	0.010085	0.830631	0.087705	0.000198		0	0	0	0	0	0	0
44	0610012H03Rik		-0.271	0.195	-0.488	-0.022	0.466	-0.076	-0.51		0.476056	0.450551	0.044927	0.950217	0.272901	0.8548	0.124175		0	0	0	0	0	0	0
45	0610013E23Rik		-0.208	0.092	-0.496	-0.197	0.3	-0.115	-0.693		0.52921	0.69368	0.020707	0.422482	0.421834	0.730735	0.021511		0	0	0	0	0	0	0
46	0610025P10Rik		0.223	0.117	0.009	-0.096	-0.105	0.34	-0.087		0.249865	0.377899	0.947244	0.52214	0.662377	0.082319	0.625749		0	0	0	0	0	0	0
47	0610027O18Rik		-0.144	0.225	-0.506	-0.137	0.369	0.081	-0.643		0.464626	0.09351	0.000951	0.348116	0.09827	0.687221	0.001853		0	0	0	0	0	0	0
48	0610030E20Rik		0.051	-0.003	0.014	-0.04	-0.054	0.049	-0.025		0.709636	0.976056	0.867954	0.695783	0.736981	0.707835	0.829705		0	0	0	0	0	0	0
49	0610030P10Rik		0.039	-0.824	0.962	0.098	-0.864	-0.785	1.06		0.873862	0.000164	1e-05	0.534712	0.003322	0.002759	6.6e-05		0	0	0	0	0	0	1
50	0610031G08Rik		-0.147	0.235	-0.437	-0.055	0.382	0.088	-0.492		0.64229	0.23818	0.024939	0.829426	0.253121	0.777128	0.062799		0	0	0	0	0	0	0
51	0610031J06Rik		-0.147	-0.094	0.015	0.068	0.053	-0.241	0.084		0.354984	0.384604	0.88856	0.585015	0.805289	0.124015	0.557037		0	0	0	0	0	0	0
52	0610033H09Rik		-0.31	0.018	-0.267	0.061	0.328	-0.292	-0.206		0.251964	0.933083	0.119034	0.791474	0.288148	0.273003	0.391638		0	0	0	0	0	0	0
53	0610034P02Rik		0.006	-0.114	0.444	0.325	-0.119	-0.108	0.768		0.98569	0.432261	0.003703	0.04457	0.645891	0.613277	0.000938		0	0	0	0	0	0	0
54	0610037B23Rik		0.03	-0.171	0.217	0.016	-0.201	-0.141	0.233		0.876646	0.108588	0.033532	0.910414	0.257279	0.35477	0.092305		0	0	0	0	0	0	0
55	0610037D15Rik		-0.141	-0.138	-0.15	-0.147	0.003	-0.28	-0.297		0.501453	0.325342	0.245808	0.345079	0.993148	0.168328	0.105292		0	0	0	0	0	0	0
56	0610037H22Rik		-0.044	-0.187	0.209	0.066	-0.143	-0.231	0.275		0.812819	0.090189	0.043939	0.602496	0.444192	0.143582	0.056912		0	0	0	0	0	0	0
57	0610037L13Rik		-0.12	-0.175	0.167	0.112	-0.054	-0.295	0.279		0.535828	0.173415	0.158114	0.436871	0.835214	0.116171	0.096224		0	0	0	0	0	0	0
58	0610037M15Rik		-0.072	-0.652	1.828	1.248	-0.58	-0.725	3.076		0.865129	0.013406	5e-06	0.000382	0.143275	0.045717	1e-06		0	0	-1	-1	0	0	1
59	0610038D11Rik		0.063	-0.014	0.159	0.082	-0.076	0.049	0.241		0.782881	0.930821	0.202101	0.602297	0.76828	0.819344	0.167975		0	0	0	0	0	0	0
60	0610038F07Rik		0.023	-0.13	0.154	0	-0.154	-0.107	0.154		0.914944	0.2526	0.143912	0.999258	0.430783	0.523172	0.295895		0	0	0	0	0	0	0
61	0610038F15Rik		0.305	0.351	-0.448	-0.402	0.046	0.656	-0.849		0.261404	0.066703	0.015821	0.054842	0.910445	0.026415	0.002859		0	0	0	0	0	0	0
62	0610038K03Rik		-0.05	1.508	-2.223	-0.665	1.558	1.458	-2.888		0.865875	1.6e-05	0	0.002298	0.000394	0.000278	0		0	1	1	0	-1	1	-1
63	0610039D01Rik		0.033	-0.046	0.129	0.051	-0.078	-0.013	0.18		0.889442	0.746753	0.276958	0.749393	0.750586	0.954451	0.281118		0	0	0	0	0	0	0
64	0610039G24Rik		0.425	0.158	0.119	-0.148	-0.267	0.582	-0.03		0.081097	0.321413	0.420255	0.402125	0.318662	0.0226	0.895217		0	0	0	0	0	0	0
65	0610039J04Rik		0.228	0.299	-0.324	-0.253	0.071	0.528	-0.577		0.357859	0.079951	0.043086	0.167106	0.834647	0.041491	0.014504		0	0	0	0	0	0	0
66	0610039N19Rik		0.224	0.269	-0.238	-0.194	0.045	0.492	-0.432		0.213475	0.036354	0.040303	0.1447	0.859143	0.014117	0.012117		0	0	0	0	0	0	0
67	0610039P13Rik		0.047	0.043	-0.074	-0.078	-0.004	0.091	-0.151		0.76306	0.66683	0.399313	0.466895	0.984806	0.516384	0.215126		0	0	0	0	0	0	0
68	0610040B10Rik		-0.271	-0.027	-0.445	-0.201	0.244	-0.298	-0.646		0.107214	0.828291	0.000704	0.101699	0.191367	0.072994	0.000543		0	0	0	0	0	0	0
69	0610040B21Rik		0.277	0.215	-0.155	-0.217	-0.062	0.493	-0.372		0.240573	0.179258	0.293134	0.215289	0.85078	0.045435	0.078094		0	0	0	0	0	0	0
70	0610040J01Rik		0.164	0.289	-0.541	-0.415	0.125	0.453	-0.956		0.324476	0.018847	0.000186	0.00383	0.529901	0.014617	2.9e-05		0	0	0	0	0	0	0
71	0610040O15Rik		0.013	0.024	0.05	0.06	0.011	0.038	0.11		0.933884	0.79403	0.529403	0.528602	0.955881	0.773021	0.310199		0	0	0	0	0	0	0
72	0610041B22Rik		0.029	-0.068	0.185	0.088	-0.097	-0.04	0.273		0.912757	0.631501	0.140764	0.575793	0.704568	0.857589	0.122333		0	0	0	0	0	0	0
73	0610041G09Rik		-0.084	0.629	-0.276	0.437	0.713	0.545	0.161		0.931431	0.216537	0.56667	0.446946	0.41343	0.46543	0.820724		0	0	0	0	0	0	0
74	0610042E07Rik		0.169	-0.058	-0.095	-0.322	-0.227	0.111	-0.417		0.54413	0.773347	0.588265	0.112054	0.476339	0.693932	0.084851		0	0	0	0	0	0	0
75	0710001B24Rik		0.23	-0.251	0.88	0.399	-0.481	-0.021	1.278		0.511598	0.28284	0.001066	0.120242	0.219674	0.958341	0.000835		0	0	0	0	0	0	1
76	0710001D07Rik		-0.226	0.111	0.158	0.495	0.337	-0.115	0.654		0.365543	0.521489	0.306809	0.013697	0.232715	0.650635	0.007496		0	0	0	0	0	0	0
77	0710007G10Rik		-0.137	0.46	-0.467	0.13	0.597	0.322	-0.338		0.413656	0.001737	0.000572	0.300108	0.007974	0.060463	0.029424		0	0	0	0	0	0	0
78	0710008A13Rik		0.229	0.031	0.165	-0.034	-0.198	0.26	0.131		0.352417	0.872044	0.282383	0.878016	0.49471	0.279416	0.553926		0	0	0	0	0	0	0
79	0710008K08Rik		0.071	0.422	-0.525	-0.173	0.352	0.493	-0.697		0.69402	0.002371	0.000199	0.151228	0.062062	0.008911	0.000287		0	0	0	0	0	0	0
80	0910001A06Rik		-0.106	-0.008	-0.093	0.005	0.098	-0.114	-0.088		0.447156	0.94276	0.281017	0.967993	0.557513	0.402389	0.47634		0	0	0	0	0	0	0
81	0910001L09Rik		-0.053	0.288	-0.222	0.119	0.342	0.235	-0.103		0.855067	0.082859	0.140653	0.52214	0.213588	0.317928	0.64065		0	0	0	0	0	0	0
82	1010001N08Rik		-0.011	-0.098	0.373	0.286	-0.087	-0.109	0.659		0.97258	0.522794	0.012868	0.083604	0.761125	0.627625	0.00346		0	0	0	0	0	0	0
83	1100001A21Rik		-0.124	-0.459	0.179	-0.156	-0.335	-0.582	0.023		0.621224	0.010901	0.221079	0.379248	0.210398	0.02301	0.917067		0	0	0	0	0	0	0
84	1100001D10Rik		0.02	0.141	0.008	0.129	0.121	0.161	0.137		0.926514	0.210449	0.945754	0.296111	0.546328	0.321809	0.346187		0	0	0	0	0	0	0
85	1100001F19Rik		-0.041	-0.337	0.483	0.188	-0.295	-0.378	0.671		0.812818	0.00549	0.000215	0.098215	0.088475	0.022006	0.000224		0	0	0	0	0	0	0
86	1100001G20Rik		-0.559	-0.309	0.562	0.812	0.25	-0.868	1.375		0.335822	0.43789	0.122689	0.064122	0.737207	0.129062	0.013218		0	0	0	0	0	0	1
87	1100001I22Rik		-0.14	-0.219	0.001	-0.078	-0.079	-0.359	-0.077		0.600988	0.205423	0.99494	0.709158	0.821982	0.152071	0.748144		0	0	0	0	0	0	0
88	1100001J08Rik		0.03	-0.028	-0.124	-0.182	-0.058	0.003	-0.306		0.897617	0.848086	0.289106	0.189835	0.821982	0.990038	0.068706		0	0	0	0	0	0	0
89	1100001M03Rik		-0.033	-0.325	0.375	0.084	-0.291	-0.358	0.459		0.884166	0.018776	0.004889	0.565568	0.168388	0.060436	0.01083		0	0	0	0	0	0	0
90	1110001A12Rik		-0.133	-0.216	0.345	0.261	-0.084	-0.349	0.607		0.589509	0.174794	0.0263	0.133827	0.788233	0.132691	0.00837		0	0	0	0	0	0	0
91	1110001A23Rik		-0.198	0.252	-0.815	-0.364	0.451	0.054	-1.179		0.316026	0.066753	3e-05	0.020108	0.051534	0.798289	2.2e-05		0	0	0	0	0	0	-1
92	1110001C20Rik		-0.181	-0.069	-0.336	-0.224	0.112	-0.25	-0.56		0.36707	0.624685	0.013166	0.128911	0.650091	0.199692	0.005046		0	0	0	0	0	0	0
93	1110001C23Rik		-0.213	0.214	-0.662	-0.235	0.428	0.001	-0.897		0.323659	0.144274	0.000286	0.14199	0.084032	0.997403	0.000361		0	0	0	0	0	0	0
94	1110001J03Rik		0.002	0.01	-0.198	-0.189	0.008	0.012	-0.387		0.995999	0.95309	0.148879	0.244316	0.980592	0.962795	0.050954		0	0	0	0	0	0	0
95	1110001K21Rik		0.117	0.291	-0.362	-0.189	0.174	0.407	-0.551		0.577235	0.043444	0.009683	0.207894	0.464646	0.051901	0.006191		0	0	0	0	0	0	0
96	1110001N06Rik		0.102	-0.01	-0.139	-0.251	-0.112	0.091	-0.391		0.687461	0.954623	0.33093	0.139574	0.699975	0.699899	0.058703		0	0	0	0	0	0	0
97	1110001P04Rik		-0.122	-0.036	-0.084	0.002	0.087	-0.158	-0.082		0.457448	0.769882	0.409642	0.989597	0.669795	0.321809	0.578166		0	0	0	0	0	0	0
98	1110002B05Rik		-0.11	0.156	-0.567	-0.301	0.266	0.046	-0.868		0.563436	0.211991	0.000288	0.034923	0.205227	0.816109	0.000147		0	0	0	0	0	0	0
99	1110002D22Rik		0.008	0.044	0.003	0.039	0.036	0.051	0.042		0.976595	0.745478	0.981431	0.799697	0.892843	0.790262	0.804284		0	0	0	0	0	0	0
100	1110002E23Rik		-0.046	0.067	-0.097	0.016	0.113	0.02	-0.081		0.853833	0.655071	0.462919	0.932321	0.663101	0.932961	0.674834		0	0	0	0	0	0	0
101	1110002M09Rik		-0.049	0.076	-0.135	-0.011	0.125	0.027	-0.146		0.842219	0.604326	0.294037	0.955331	0.625268	0.909927	0.425595		0	0	0	0	0	0	0
102	1110002N22Rik		0.09	-0.015	0.035	-0.07	-0.105	0.076	-0.034		0.63848	0.918193	0.766987	0.625533	0.634179	0.681717	0.840543		0	0	0	0	0	0	0
103	1110003A17Rik		0.135	0.32	0.112	0.297	0.185	0.455	0.409		0.596651	0.061142	0.468228	0.104286	0.527286	0.066802	0.062569		0	0	0	0	0	0	0
104	1110003E01Rik		0.016	-0.462	0.663	0.185	-0.478	-0.446	0.848		0.941067	0.001575	3.7e-05	0.131672	0.020676	0.015585	7.6e-05		0	0	0	0	0	0	0
105	1110003E08Rik		-0.166	-0.262	0.13	0.034	-0.096	-0.428	0.163		0.320867	0.030178	0.213341	0.814802	0.641161	0.019775	0.264507		0	0	0	0	0	0	0
106	1110003E12Rik		0.055	0.231	-0.057	0.119	0.176	0.287	0.061		0.704154	0.018653	0.495908	0.226533	0.242978	0.039254	0.610816		0	0	0	0	0	0	0
107	1110003F05Rik		-0.246	0.285	-1.028	-0.498	0.53	0.039	-1.526		0.331245	0.09987	3.2e-05	0.014309	0.068551	0.891886	2e-05		0	0	1	0	0	0	-1
108	1110003O08Rik		-0.36	-0.272	-0.09	-0.002	0.088	-0.632	-0.092		0.120244	0.083686	0.535174	0.992506	0.766633	0.013626	0.659693		0	0	0	0	0	0	0
109	1110003P22Rik		0.009	0.005	0.351	0.348	-0.003	0.014	0.699		0.97258	0.968864	0.005315	0.014681	0.991391	0.945773	0.000528		0	0	0	0	0	0	0
110	1110004B13Rik		-0.058	-0.233	0.216	0.04	-0.176	-0.291	0.256		0.715439	0.0263	0.023717	0.734317	0.28068	0.050803	0.049331		0	0	0	0	0	0	0
111	1110004P15Rik		-0.035	0.465	-0.375	0.124	0.5	0.43	-0.251		0.946968	0.086034	0.128504	0.698612	0.262162	0.262828	0.473543		0	0	0	0	0	0	0
112	1110004P21Rik		-0.185	-0.002	-0.231	-0.048	0.183	-0.187	-0.278		0.418365	0.99133	0.108533	0.807891	0.498266	0.404254	0.163886		0	0	0	0	0	0	0
113	1110005F07Rik		-0.316	0.09	0.809	1.215	0.406	-0.226	2.024		0.770717	0.905643	0.175604	0.091415	0.743329	0.828014	0.02365		0	0	0	0	0	0	1
114	1110006G06Rik		0.122	0.47	-0.622	-0.274	0.348	0.592	-0.896		0.52755	0.002828	0.000161	0.054981	0.103906	0.007386	0.000129		0	0	0	0	0	0	0
115	1110006G14Rik		0.098	0.715	-1.049	-0.432	0.617	0.814	-1.481		0.737318	0.001925	4.2e-05	0.035467	0.048564	0.008629	3.9e-05		0	0	1	0	0	0	-1
116	1110006I15Rik		-0.012	0.329	-0.579	-0.238	0.341	0.316	-0.817		0.97258	0.05373	0.001665	0.183494	0.216113	0.182008	0.001613		0	0	0	0	0	0	0
117	1110007A06Rik		0.157	-0.04	-0.007	-0.204	-0.197	0.118	-0.211		0.354131	0.753747	0.956301	0.107638	0.30749	0.486636	0.15708		0	0	0	0	0	0	0
118	1110007A13Rik		0.085	-0.088	0.167	-0.007	-0.174	-0.003	0.16		0.538975	0.336926	0.054738	0.955918	0.257894	0.984266	0.176444		0	0	0	0	0	0	0
119	1110007C02Rik		0.04	0.589	-0.69	-0.141	0.549	0.629	-0.831		0.905936	0.005597	0.000944	0.487807	0.072595	0.027179	0.002633		0	0	0	0	0	0	0
120	1110007C05Rik		0.198	-0.516	0.703	-0.012	-0.714	-0.319	0.691		0.499509	0.016559	0.001471	0.965242	0.038799	0.258919	0.01261		0	0	0	0	0	0	0
121	1110007C24Rik		-0.214	0.317	-0.96	-0.428	0.531	0.103	-1.388		0.308738	0.035863	1.3e-05	0.012322	0.036212	0.63281	1e-05		0	0	0	0	0	0	-1
122	1110007L15Rik		0.151	0.002	0.14	-0.009	-0.149	0.153	0.131		0.442761	0.992198	0.249071	0.959295	0.523394	0.429955	0.449394		0	0	0	0	0	0	0
123	1110007M04Rik		-0.184	-0.067	-0.833	-0.716	0.117	-0.251	-1.549		0.467081	0.715414	0.00016	0.001705	0.714843	0.306637	1.7e-05		0	0	0	0	0	0	-1
124	1110008B24Rik		-0.028	-0.126	0.329	0.231	-0.099	-0.154	0.56		0.896067	0.26389	0.005499	0.067649	0.631683	0.347298	0.001665		0	0	0	0	0	0	0
125	1110008F13Rik		0.042	-0.197	0.178	-0.061	-0.239	-0.156	0.117		0.845186	0.107578	0.115289	0.673245	0.241909	0.37656	0.464385		0	0	0	0	0	0	0
126	1110008J03Rik		-0.079	0.041	-0.015	0.105	0.12	-0.039	0.09		0.574184	0.680781	0.873941	0.302532	0.452217	0.790369	0.459059		0	0	0	0	0	0	0
127	1110008P08Rik		-0.344	0.128	-0.383	0.089	0.473	-0.216	-0.294		0.083759	0.322511	0.005019	0.550455	0.038999	0.249391	0.083683		0	0	0	0	0	0	0
128	1110008P14Rik		-0.026	0.011	0.136	0.172	0.037	-0.015	0.308		0.922552	0.94532	0.282333	0.251526	0.903247	0.951044	0.087286		0	0	0	0	0	0	0
129	1110011C06Rik		-0.308	0.029	-0.208	0.129	0.337	-0.279	-0.079		0.086606	0.824799	0.059871	0.317562	0.088592	0.104561	0.614896		0	0	0	0	0	0	0
130	1110011K10Rik		0.029	-0.088	-0.104	-0.221	-0.117	-0.06	-0.325		0.929674	0.610023	0.503781	0.22332	0.708028	0.821015	0.131887		0	0	0	0	0	0	0
131	1110012D08Rik		-0.009	0.329	-0.471	-0.133	0.337	0.32	-0.604		0.975532	0.025831	0.00196	0.380826	0.141514	0.110893	0.003486		0	0	0	0	0	0	0
132	1110012E06Rik		0.028	0.309	-0.502	-0.222	0.281	0.336	-0.724		0.930425	0.066896	0.004028	0.215232	0.307423	0.156221	0.003456		0	0	0	0	0	0	0
133	1110012F10Rik		0.086	0.041	-0.064	-0.11	-0.046	0.127	-0.173		0.744528	0.822911	0.685443	0.558412	0.896793	0.600147	0.412944		0	0	0	0	0	0	0
134	1110012L19Rik		-0.113	-0.147	-0.099	-0.133	-0.033	-0.26	-0.232		0.492232	0.182554	0.328218	0.270415	0.889215	0.107586	0.106223		0	0	0	0	0	0	0
135	1110012M11Rik		0.082	-0.215	0.301	0.003	-0.297	-0.133	0.304		0.796178	0.247431	0.084446	0.990691	0.346083	0.634267	0.205667		0	0	0	0	0	0	0
136	1110012O05Rik		-0.079	0.208	-0.28	0.006	0.287	0.129	-0.274		0.753121	0.171163	0.05217	0.976465	0.260028	0.56513	0.163774		0	0	0	0	0	0	0
137	1110014C03Rik		-0.018	0.317	-0.106	0.228	0.335	0.299	0.122		0.921682	0.004369	0.211607	0.030911	0.039872	0.037104	0.305544		0	0	0	0	0	0	0
138	1110014D18Rik		-0.076	0.048	-0.232	-0.108	0.124	-0.029	-0.34		0.693718	0.708707	0.041323	0.419813	0.558061	0.886938	0.035106		0	0	0	0	0	0	0
139	1110014J17Rik		0.165	0.269	-0.276	-0.172	0.104	0.434	-0.448		0.273585	0.017393	0.008802	0.127474	0.571786	0.011767	0.003797		0	0	0	0	0	0	0
140	1110014L17Rik		0.001	0.124	0.304	0.427	0.123	0.126	0.731		0.996212	0.331	0.016588	0.006719	0.59197	0.503636	0.000596		0	0	0	0	0	0	0
141	1110014N23Rik		0.044	-0.013	-0.04	-0.097	-0.057	0.03	-0.138		0.835028	0.924212	0.73099	0.474809	0.814159	0.881367	0.380052		0	0	0	0	0	0	0
142	1110014O20Rik		0.007	0.995	-1.196	-0.208	0.988	1.002	-1.403		0.983729	7.3e-05	3e-06	0.195505	0.0024	0.001071	1.2e-05		0	0	1	0	0	1	-1
143	1110015K06Rik		0.189	-0.044	0.067	-0.165	-0.233	0.145	-0.098		0.430124	0.807215	0.664663	0.35685	0.399325	0.542191	0.655713		0	0	0	0	0	0	0
144	1110017D15Rik		-0.09	-0.663	0.382	-0.19	-0.573	-0.753	0.192		0.760281	0.002772	0.027561	0.335451	0.060915	0.011752	0.408194		0	0	0	0	0	0	0
145	1110017F19Rik		0.054	0.163	-0.021	0.089	0.109	0.217	0.068		0.847751	0.307764	0.901284	0.636265	0.716135	0.346813	0.756055		0	0	0	0	0	0	0
146	1110017O22Rik		-0.07	-0.049	0.199	0.219	0.02	-0.119	0.418		0.811997	0.79403	0.209091	0.244616	0.959001	0.645751	0.066374		0	0	0	0	0	0	0
147	1110018G07Rik		0.036	-0.371	1.176	0.769	-0.407	-0.335	1.945		0.897617	0.023306	4e-06	0.000488	0.109408	0.128477	1e-06		0	0	-1	0	0	0	1
148	1110018J18Rik		-0.16	-0.157	-0.224	-0.221	0.003	-0.317	-0.445		0.495183	0.317027	0.122552	0.195505	0.993098	0.162119	0.03574		0	0	0	0	0	0	0
149	1110018J23Rik		-0.079	0.314	0.142	0.535	0.393	0.236	0.677		0.903858	0.367123	0.670326	0.156916	0.520271	0.651925	0.131931		0	0	0	0	0	0	0
150	1110018K11Rik		-0.572	-1.213	1.171	0.53	-0.641	-1.785	1.701		0.103275	0.000366	0.000125	0.043216	0.100875	0.000575	9.5e-05		0	-1	-1	0	0	-1	1
151	1110019C08Rik		-0.156	-0.138	-0.073	-0.056	0.017	-0.294	-0.129		0.427906	0.298248	0.556938	0.727918	0.954506	0.128095	0.456269		0	0	0	0	0	0	0
152	1110019J04Rik		-0.07	0.344	-0.655	-0.241	0.414	0.273	-0.897		0.789953	0.037179	0.000495	0.156781	0.115056	0.224913	0.000584		0	0	0	0	0	0	0
153	1110019L22Rik		-0.37	0.316	-0.817	-0.131	0.686	-0.053	-0.947		0.242956	0.142102	0.001004	0.602496	0.061951	0.882733	0.00351		0	0	0	0	0	0	0
154	1110019N10Rik		-0.12	-0.215	0.14	0.045	-0.095	-0.335	0.185		0.51072	0.082473	0.211466	0.767362	0.670584	0.066524	0.239281		0	0	0	0	0	0	0
155	1110020A09Rik		0.034	-0.044	-0.067	-0.145	-0.078	-0.01	-0.212		0.868008	0.721289	0.531472	0.244671	0.716244	0.959544	0.15048		0	0	0	0	0	0	0
156	1110020C13Rik		-0.017	-0.247	0.423	0.193	-0.231	-0.264	0.616		0.92507	0.015714	0.000266	0.062679	0.137644	0.059548	0.000197		0	0	0	0	0	0	0
157	1110020K19Rik		-0.185	0.167	-0.244	0.108	0.352	-0.017	-0.136		0.18546	0.077626	0.009842	0.289278	0.033364	0.91136	0.256166		0	0	0	0	0	0	0
158	1110020M19Rik		-0.15	-0.264	0.265	0.151	-0.114	-0.414	0.416		0.341827	0.022203	0.013149	0.19403	0.546527	0.017272	0.007219		0	0	0	0	0	0	0
159	1110020P15Rik		0.084	0.134	-0.206	-0.155	0.05	0.218	-0.361		0.613836	0.207308	0.043601	0.181794	0.81429	0.157363	0.015789		0	0	0	0	0	0	0
160	1110021H02Rik		-0.096	-0.062	0.117	0.151	0.033	-0.158	0.268		0.619341	0.62771	0.299938	0.263687	0.901975	0.375199	0.096096		0	0	0	0	0	0	0
161	1110021J02Rik		-0.006	-0.048	0.399	0.357	-0.042	-0.054	0.756		0.990688	0.841338	0.049007	0.125733	0.92911	0.880152	0.01228		0	0	0	0	0	0	0
162	1110025F24Rik		0.048	-1.25	1.331	0.032	-1.298	-1.202	1.363		0.888879	7.9e-05	9e-06	0.899717	0.002	0.001487	0.000102		0	-1	-1	0	1	-1	1
163	1110025G12Rik		0.025	-0.125	-0.049	-0.199	-0.15	-0.1	-0.248		0.986891	0.87726	0.948393	0.824525	0.922195	0.934106	0.799623		0	0	0	0	0	0	0
164	1110025I09Rik		-0.314	0.028	-0.301	0.042	0.342	-0.286	-0.259		0.043099	0.79403	0.003848	0.724976	0.043599	0.053384	0.04692		0	0	0	0	0	0	0
165	1110028A07Rik		-0.117	0.555	-0.388	0.284	0.672	0.439	-0.104		0.714924	0.011951	0.039615	0.185385	0.048684	0.126344	0.698706		0	0	0	0	0	0	0
166	1110028E10Rik		0.065	-0.006	-0.009	-0.081	-0.071	0.058	-0.09		0.687408	0.955128	0.929975	0.472066	0.70008	0.699724	0.491295		0	0	0	0	0	0	0
167	1110028F11Rik		0.032	0.044	-0.508	-0.496	0.012	0.077	-1.004		0.943818	0.869223	0.026993	0.060463	0.981615	0.840881	0.004347		0	0	0	0	0	0	-1
168	1110028N05Rik		0.083	0.317	-0.491	-0.257	0.234	0.399	-0.748		0.787315	0.08548	0.008239	0.193336	0.453266	0.13013	0.005186		0	0	0	0	0	0	0
169	1110029I05Rik		-0.068	0.555	-1	-0.377	0.623	0.486	-1.377		0.738205	0.001072	4e-06	0.012314	0.010476	0.017549	4e-06		0	0	1	0	0	0	-1
170	1110029L17Rik		-0.066	0.225	-0.39	-0.099	0.291	0.159	-0.489		0.787997	0.123632	0.008713	0.552556	0.232595	0.453862	0.016117		0	0	0	0	0	0	0
171	1110030H02Rik		0.364	0.376	-0.021	-0.009	0.012	0.741	-0.03		0.047108	0.005623	0.85835	0.955325	0.963698	0.001457	0.855338		0	0	0	0	0	0	0
172	1110030J09Rik		-0.06	-0.097	0.313	0.276	-0.037	-0.157	0.589		0.775565	0.444639	0.012741	0.050151	0.890764	0.387438	0.002315		0	0	0	0	0	0	0
173	1110031B06Rik		-0.217	0.028	-0.107	0.138	0.245	-0.189	0.032		0.498516	0.910763	0.600704	0.577167	0.515833	0.549705	0.916528		0	0	0	0	0	0	0
174	1110031I01Rik		-0.164	-0.043	-0.038	0.083	0.121	-0.207	0.045		0.256174	0.683645	0.692045	0.457383	0.481172	0.148726	0.739867		0	0	0	0	0	0	0
175	1110031I02Rik		0.047	0.288	-0.53	-0.289	0.24	0.335	-0.819		0.806947	0.020558	0.000237	0.027342	0.208293	0.05338	0.000112		0	0	0	0	0	0	0
176	1110031M08Rik		-0.045	-0.005	0.064	0.104	0.041	-0.05	0.168		0.799957	0.969205	0.520375	0.373515	0.850955	0.757309	0.216455		0	0	0	0	0	0	0
177	1110032A13Rik		0.155	0.301	-0.461	-0.316	0.145	0.456	-0.777		0.471996	0.046826	0.003183	0.052491	0.575209	0.041387	0.000954		0	0	0	0	0	0	0
178	1110032D12Rik		-0.059	-0.257	0.372	0.174	-0.197	-0.316	0.546		0.88672	0.259362	0.08137	0.498628	0.633498	0.336167	0.069619		0	0	0	0	0	0	0
179	1110032E23Rik		0.078	0.194	-0.062	0.055	0.116	0.272	-0.007		0.582873	0.044894	0.474137	0.615001	0.468058	0.053576	0.95567		0	0	0	0	0	0	0
180	1110032N12Rik		0.148	0.113	0.022	-0.013	-0.035	0.261	0.009		0.387641	0.331252	0.851633	0.932321	0.889523	0.122608	0.956349		0	0	0	0	0	0	0
181	1110032O16Rik		0.301	0.227	-0.104	-0.178	-0.074	0.528	-0.281		0.094994	0.061602	0.339569	0.166608	0.74047	0.008843	0.070306		0	0	0	0	0	0	0
182	1110033J19Rik		-0.261	-0.028	0.203	0.436	0.233	-0.289	0.639		0.726061	0.957559	0.642461	0.390041	0.794973	0.675397	0.277948		0	0	0	0	0	0	0
183	1110033M05Rik		-0.007	0.076	-0.197	-0.114	0.082	0.069	-0.311		0.974249	0.432114	0.032595	0.272655	0.634175	0.629491	0.018806		0	0	0	0	0	0	0
184	1110034A24Rik		0.06	0.026	-0.058	-0.092	-0.034	0.086	-0.15		0.711643	0.816396	0.540769	0.412392	0.872262	0.561563	0.246785		0	0	0	0	0	0	0
185	1110034G24Rik		-0.282	-0.013	-0.339	-0.069	0.27	-0.295	-0.408		0.1284	0.929584	0.007954	0.635931	0.195171	0.105259	0.018239		0	0	0	0	0	0	0
186	1110034O24Rik		-0.193	0	0.009	0.203	0.194	-0.193	0.213		0.347869	0.997914	0.950317	0.180997	0.416791	0.337845	0.236768		0	0	0	0	0	0	0
187	1110035L05Rik		0.165	0.197	-0.167	-0.135	0.032	0.361	-0.301		0.40986	0.145915	0.179656	0.36953	0.913587	0.072878	0.089015		0	0	0	0	0	0	0
188	1110036I07Rik		-0.052	0.323	-0.597	-0.222	0.375	0.27	-0.819		0.789953	0.012993	0.000112	0.084639	0.060001	0.112518	0.000129		0	0	0	0	0	0	0
189	1110037F02Rik		0.016	-0.05	0.158	0.092	-0.065	-0.034	0.25		0.930425	0.610608	0.072725	0.374807	0.709892	0.819344	0.046133		0	0	0	0	0	0	0
190	1110037N09Rik		0.234	0.207	0.167	0.14	-0.027	0.441	0.308		0.19056	0.086938	0.129506	0.282662	0.917715	0.021589	0.052852		0	0	0	0	0	0	0
191	1110037P13Rik		0.069	-0.13	-0.03	-0.229	-0.199	-0.061	-0.259		0.707644	0.252411	0.78867	0.070013	0.294926	0.72817	0.082172		0	0	0	0	0	0	0
192	1110038B12Rik		-0.066	-0.061	0.023	0.028	0.005	-0.127	0.051		0.872852	0.810987	0.924776	0.928312	0.992749	0.718635	0.876367		0	0	0	0	0	0	0
193	1110038D17Rik		0.029	0.164	0.051	0.186	0.135	0.192	0.236		0.918854	0.266799	0.723397	0.2501	0.613916	0.367554	0.214291		0	0	0	0	0	0	0
194	1110038F14Rik		-0.023	0.115	-0.011	0.127	0.138	0.092	0.116		0.93159	0.413231	0.940483	0.417685	0.579993	0.662069	0.530135		0	0	0	0	0	0	0
195	1110038G02Rik		0.032	0.182	-0.415	-0.266	0.15	0.215	-0.681		0.883128	0.133444	0.001966	0.051058	0.473817	0.218224	0.000674		0	0	0	0	0	0	0
196	1110039B18Rik		-0.087	-0.582	0.995	0.5	-0.495	-0.669	1.495		0.635636	0.000485	2e-06	0.001484	0.020429	0.002542	1e-06		0	0	0	0	0	0	1
197	1110046J11Rik		-0.258	0.679	-1.52	-0.583	0.937	0.421	-2.103		0.256174	0.001155	1e-06	0.003479	0.004003	0.070268	1e-06		0	0	1	0	0	0	-1
198	1110048D14Rik		0.31	0.601	-0.428	-0.137	0.291	0.911	-0.565		0.1257	0.00102	0.003304	0.360869	0.198629	0.001142	0.004846		0	0	0	0	0	0	0
199	1110049F12Rik		-0.041	0.589	-0.666	-0.036	0.63	0.548	-0.702		0.88716	0.002732	0.000484	0.862765	0.027219	0.028235	0.003379		0	0	0	0	0	0	0
200	1110049G11Rik		-0.112	0.4	-0.713	-0.201	0.512	0.289	-0.914		0.453757	0.001856	9e-06	0.072103	0.009001	0.057373	1.7e-05		0	0	0	0	0	0	0
201	1110049N09Rik		-0.15	-0.119	0.087	0.118	0.031	-0.268	0.206		0.534199	0.462388	0.559565	0.512454	0.929254	0.242043	0.31587		0	0	0	0	0	0	0
202	1110054H05Rik		0.007	-0.349	0.545	0.189	-0.356	-0.342	0.734		0.980942	0.018522	0.000668	0.200443	0.117856	0.087234	0.000887		0	0	0	0	0	0	0
203	1110054N06Rik		0.192	0.377	-0.178	0.007	0.185	0.57	-0.172		0.366443	0.016919	0.176415	0.973885	0.454692	0.015688	0.356469		0	0	0	0	0	0	0
204	1110055N21Rik		-0.158	-0.415	0.586	0.329	-0.257	-0.573	0.916		0.600794	0.042703	0.004589	0.123873	0.444539	0.053797	0.002384		0	0	0	0	0	0	0
205	1110057K04Rik		0.001	-0.298	0.307	0.009	-0.299	-0.297	0.316		0.997519	0.020206	0.010137	0.956973	0.129454	0.086964	0.045247		0	0	0	0	0	0	0
206	1110058L19Rik		-0.247	0.364	-0.738	-0.127	0.611	0.117	-0.866		0.238921	0.019132	0.000102	0.426184	0.019916	0.577891	0.00038		0	0	0	0	0	0	0
207	1110059E24Rik		-0.396	-0.12	-0.483	-0.206	0.276	-0.516	-0.689		0.066655	0.395466	0.0019	0.175621	0.238426	0.021914	0.001705		0	0	0	0	0	0	0
208	1110059F07Rik		0.118	-0.166	0.132	-0.153	-0.285	-0.048	-0.022		0.489408	0.145407	0.209858	0.219059	0.137242	0.787245	0.89468		0	0	0	0	0	0	0
209	1110059G02Rik		-0.191	0.57	-1.326	-0.565	0.762	0.379	-1.891		0.439962	0.004517	4e-06	0.006385	0.015187	0.120751	3e-06		0	0	1	0	0	0	-1
210	1110059G10Rik		-0.189	-0.024	-0.207	-0.042	0.165	-0.212	-0.249		0.356844	0.88214	0.108081	0.812141	0.49445	0.288148	0.164577		0	0	0	0	0	0	0
211	1110059P08Rik		-0.127	-0.118	0.007	0.016	0.01	-0.245	0.023		0.440517	0.291839	0.955237	0.913811	0.968749	0.130695	0.883024		0	0	0	0	0	0	0
212	1110061O04Rik		-0.086	-0.417	0.75	0.419	-0.331	-0.502	1.168		0.637213	0.003171	1.7e-05	0.004131	0.08837	0.009975	7e-06		0	0	0	0	0	0	1
213	1110063F24Rik		-0.314	-0.095	0.382	0.601	0.219	-0.41	0.984		0.455722	0.758629	0.143533	0.058359	0.674375	0.315856	0.013785		0	0	0	0	0	0	0
214	1110063G11Rik		0.241	0.122	0.102	-0.016	-0.119	0.363	0.086		0.424495	0.560958	0.597607	0.95315	0.761629	0.217009	0.759099		0	0	0	0	0	0	0
215	1110064N10Rik		-0.099	-0.754	0.855	0.2	-0.655	-0.854	1.054		0.729554	0.00135	0.000181	0.305706	0.037218	0.006189	0.000455		0	0	0	0	0	0	1
216	1110065P19Rik		0.053	0.515	-0.312	0.15	0.462	0.568	-0.162		0.886744	0.020839	0.101298	0.519938	0.177233	0.064681	0.549973		0	0	0	0	0	0	0
217	1110065P20Rik		0.001	-0.29	0.529	0.238	-0.29	-0.289	0.767		0.997339	0.029058	0.000448	0.083604	0.163047	0.112365	0.000345		0	0	0	0	0	0	0
218	1110067B18Rik		-0.407	-0.359	-0.04	0.008	0.048	-0.765	-0.031		0.225622	0.116833	0.863879	0.980224	0.922746	0.031682	0.921631		0	0	0	0	0	0	0
219	1110067L22Rik		-0.182	0.064	-0.096	0.15	0.246	-0.118	0.053		0.69258	0.838908	0.725417	0.654612	0.631683	0.790395	0.894476		0	0	0	0	0	0	0
220	1110067M19Rik		-0.191	-0.109	0.391	0.473	0.082	-0.3	0.864		0.25777	0.34956	0.00223	0.002064	0.705516	0.080909	8.5e-05		0	0	0	0	0	0	0
221	1110068E08Rik		0.169	0.354	-0.459	-0.274	0.185	0.523	-0.733		0.491206	0.039705	0.006759	0.126531	0.520271	0.039011	0.003185		0	0	0	0	0	0	0
222	1110070O15Rik		-0.145	-0.027	-0.224	-0.106	0.117	-0.172	-0.33		0.697545	0.91978	0.289732	0.699894	0.794527	0.618412	0.266115		0	0	0	0	0	0	0
223	1190002C06Rik		-0.094	-0.467	0.74	0.367	-0.373	-0.562	1.106		0.578401	0.001411	1.4e-05	0.007244	0.051777	0.004824	8e-06		0	0	0	0	0	0	1
224	1190002L16Rik		0.131	-0.099	0.255	0.025	-0.23	0.032	0.28		0.589813	0.54034	0.08312	0.908334	0.391593	0.905262	0.168419		0	0	0	0	0	0	0
225	1190003J15Rik		-0.06	-0.057	-0.02	-0.018	0.003	-0.117	-0.038		0.674544	0.527539	0.815482	0.878202	0.991066	0.358948	0.751603		0	0	0	0	0	0	0
226	1190003K10Rik		-0.196	-0.13	-0.126	-0.059	0.067	-0.326	-0.186		0.360739	0.375794	0.345913	0.738128	0.820629	0.123988	0.322818		0	0	0	0	0	0	0
227	1190005F20Rik		0.171	-0.136	0.482	0.175	-0.307	0.035	0.657		0.225574	0.153295	0.000124	0.095922	0.060001	0.817455	0.00015		0	0	0	0	0	0	0
228	1190005I06Rik		-0.093	0.761	-1.141	-0.287	0.854	0.668	-1.428		0.788263	0.002789	6e-05	0.200194	0.022713	0.036485	0.000142		0	0	1	0	0	0	-1
229	1190005N23Rik		0.145	0.074	-0.065	-0.135	-0.071	0.219	-0.2		0.408467	0.543853	0.565154	0.299541	0.754563	0.200215	0.191986		0	0	0	0	0	0	0
230	1190007F08Rik		0.022	0.665	-0.798	-0.156	0.642	0.687	-0.954		0.943825	0.001737	0.00017	0.394173	0.029312	0.012221	0.000543		0	0	0	0	0	0	0
231	1190007I07Rik		0.351	0.398	-0.866	-0.819	0.047	0.748	-1.684		0.476861	0.227184	0.009954	0.030571	0.949763	0.120751	0.001354		0	0	0	0	0	0	-1
232	1190008K20Rik		-0.051	0.049	-0.233	-0.133	0.1	-0.003	-0.366		0.782356	0.679294	0.029306	0.269056	0.617159	0.989268	0.01724		0	0	0	0	0	0	0
233	1190009E12Rik		0.122	0.378	-0.738	-0.482	0.256	0.5	-1.22		0.548577	0.012163	6.6e-05	0.004526	0.255869	0.021129	1.7e-05		0	0	0	0	0	0	-1
234	1190009E20Rik		-0.116	0.348	-0.402	0.062	0.463	0.232	-0.34		0.530323	0.011293	0.002571	0.669311	0.03297	0.186133	0.038813		0	0	0	0	0	0	0
235	1190017O12Rik		-0.269	0.041	-0.285	0.025	0.31	-0.227	-0.26		0.372853	0.856934	0.129487	0.927737	0.370222	0.444071	0.321683		0	0	0	0	0	0	0
236	1190028F09		-0.064	0.491	-0.415	0.141	0.555	0.427	-0.274		0.909187	0.100213	0.129423	0.691592	0.261058	0.316304	0.480543		0	0	0	0	0	0	0
237	1200002M06Rik		0.209	-0.071	-0.083	-0.363	-0.28	0.138	-0.445		0.649255	0.824877	0.770622	0.249776	0.588681	0.756098	0.230148		0	0	0	0	0	0	0
238	1200002N14Rik		0.025	-0.254	1.536	1.257	-0.279	-0.23	2.793		0.940433	0.134859	1e-06	3.5e-05	0.329244	0.347667	0		0	0	-1	-1	0	0	1
239	1200003C05Rik		0.106	0.259	-0.244	-0.091	0.153	0.365	-0.335		0.541199	0.033733	0.029018	0.48291	0.439181	0.040052	0.03232		0	0	0	0	0	0	0
240	1200003E16Rik		0.186	0.138	0.104	0.056	-0.049	0.324	0.16		0.256063	0.220077	0.31299	0.678276	0.830566	0.057049	0.269687		0	0	0	0	0	0	0
241	1200003I07Rik		0.099	-0.196	0.346	0.051	-0.295	-0.098	0.397		0.593366	0.10537	0.005804	0.726035	0.14283	0.584943	0.017621		0	0	0	0	0	0	0
242	1200003O06Rik		-0.025	0.342	-0.497	-0.13	0.367	0.317	-0.628		0.907081	0.008276	0.000343	0.292711	0.057662	0.061879	0.000731		0	0	0	0	0	0	0
243	1200006F02Rik		-0.217	0.689	-1.43	-0.524	0.905	0.472	-1.954		0.467832	0.004359	9e-06	0.023854	0.015802	0.108944	1e-05		0	0	1	0	0	0	-1
244	1200006G13Rik		0.027	-0.014	0.086	0.045	-0.041	0.013	0.131		0.917922	0.929811	0.500058	0.792148	0.890091	0.955818	0.463615		0	0	0	0	0	0	0
245	1200006O19Rik		-0.14	0.297	-0.495	-0.058	0.437	0.157	-0.553		0.356848	0.010771	0.000184	0.631874	0.020962	0.291646	0.000945		0	0	0	0	0	0	0
246	1200007D18Rik		-0.238	0	-0.187	0.05	0.237	-0.238	-0.136		0.240333	0.997661	0.14105	0.767492	0.303271	0.229662	0.448877		0	0	0	0	0	0	0
247	1200008N06Rik		-0.069	0.094	0.043	0.206	0.163	0.025	0.248		0.693718	0.384604	0.682062	0.084008	0.372735	0.889203	0.079021		0	0	0	0	0	0	0
248	1200009B18Rik		-0.18	-0.016	-0.297	-0.133	0.164	-0.196	-0.43		0.316992	0.912955	0.014704	0.323645	0.430421	0.266196	0.012701		0	0	0	0	0	0	0
249	1200009C21Rik		0.099	-0.148	0.363	0.116	-0.247	-0.048	0.478		0.659738	0.295222	0.010933	0.4668	0.294279	0.830185	0.015365		0	0	0	0	0	0	0
250	1200011O22Rik		-0.128	-0.187	0.357	0.298	-0.059	-0.316	0.655		0.551587	0.18742	0.01266	0.061297	0.838711	0.127824	0.002686		0	0	0	0	0	0	0
251	1200012P04Rik		-0.346	-0.01	-0.059	0.276	0.335	-0.356	0.217		0.26184	0.966319	0.77596	0.232136	0.348995	0.243613	0.433278		0	0	0	0	0	0	0
252	1200013B08Rik		-0.032	0.007	0.255	0.294	0.038	-0.025	0.549		0.919654	0.972621	0.097187	0.106742	0.914947	0.928617	0.01724		0	0	0	0	0	0	0
253	1200013B22Rik		-0.546	-0.331	0.203	0.418	0.214	-0.877	0.621		0.111006	0.14673	0.333452	0.097837	0.602169	0.018086	0.042782		0	0	0	0	0	0	0
254	1200013P24Rik		-0.035	0.416	-0.657	-0.207	0.451	0.381	-0.864		0.884369	0.00708	0.000147	0.153906	0.04966	0.058079	0.000232		0	0	0	0	0	0	0
255	1200014J11Rik		0.032	-0.114	0.071	-0.075	-0.146	-0.081	-0.004		0.858636	0.259846	0.448701	0.51489	0.396971	0.588754	0.977381		0	0	0	0	0	0	0
256	1200014P03Rik		-0.103	0.054	-0.309	-0.152	0.157	-0.049	-0.461		0.622726	0.708475	0.019308	0.301646	0.503091	0.817615	0.014383		0	0	0	0	0	0	0
257	1200015A19Rik		-0.06	0.21	-0.315	-0.045	0.27	0.15	-0.36		0.823877	0.178796	0.036445	0.820889	0.303396	0.51378	0.080244		0	0	0	0	0	0	0
258	1200015E14Rik		-0.178	-0.07	-0.268	-0.161	0.107	-0.248	-0.429		0.364799	0.609531	0.035106	0.265651	0.656542	0.192979	0.01933		0	0	0	0	0	0	0
259	1200015F23Rik		0.139	-0.173	0.739	0.428	-0.312	-0.034	1.167		0.842428	0.685123	0.051133	0.332378	0.670666	0.96042	0.031755		0	0	0	0	0	0	1
260	1200015P04Rik		-0.234	-0.68	0.593	0.148	-0.446	-0.914	0.741		0.272374	0.000775	0.000625	0.36129	0.072621	0.001641	0.001407		0	0	0	0	0	0	0
261	1200016D23Rik		-0.006	-0.041	0.054	0.019	-0.035	-0.047	0.073		0.981193	0.739038	0.617541	0.904185	0.88588	0.791743	0.635122		0	0	0	0	0	0	0
262	1200016E24Rik		0.1	-0.149	1.01	0.761	-0.249	-0.049	1.771		0.859995	0.652993	0.003001	0.033786	0.66561	0.927452	0.000673		0	0	-1	0	0	0	1
263	1300001I01Rik		0.039	0.385	-0.527	-0.181	0.346	0.425	-0.707		0.8586	0.006914	0.000418	0.176437	0.094025	0.028235	0.000562		0	0	0	0	0	0	0
264	1300002F13Rik		0.27	0.137	-0.166	-0.299	-0.133	0.408	-0.464		0.379251	0.519951	0.387946	0.187768	0.737051	0.174321	0.08868		0	0	0	0	0	0	0
265	1300003K24Rik		0.094	0.234	-0.348	-0.208	0.14	0.328	-0.556		0.665701	0.088266	0.011055	0.159519	0.560803	0.099497	0.005365		0	0	0	0	0	0	0
266	1300006C06Rik		0.034	0.254	-0.602	-0.382	0.22	0.288	-0.984		0.897617	0.081043	0.000484	0.021753	0.366337	0.163256	0.000155		0	0	0	0	0	0	0
267	1300006C19Rik		0.108	-0.081	0.58	0.392	-0.188	0.027	0.972		0.769935	0.737383	0.009835	0.107076	0.637798	0.943053	0.003519		0	0	0	0	0	0	0
268	1300006M19Rik		-0.084	0.099	-0.47	-0.287	0.184	0.015	-0.757		0.69575	0.460771	0.001575	0.05383	0.417448	0.948311	0.000601		0	0	0	0	0	0	0
269	1300007B12Rik		-0.008	0.356	-0.555	-0.192	0.363	0.348	-0.747		0.975532	0.008663	0.000217	0.137052	0.070496	0.053183	0.000287		0	0	0	0	0	0	0
270	1300007C21Rik		-0.726	-0.999	0.947	0.673	-0.273	-1.725	1.62		0.126008	0.006863	0.00475	0.058326	0.635281	0.003386	0.001344		0	0	0	0	0	-1	1
271	1300007F04Rik		0.043	-0.117	-0.197	-0.356	-0.16	-0.074	-0.553		0.918741	0.608568	0.32909	0.13618	0.694329	0.833349	0.057092		0	0	0	0	0	0	0
272	1300007L22Rik		0.382	-0.255	0.384	-0.253	-0.637	0.128	0.131		0.106976	0.107522	0.014412	0.139941	0.025154	0.584144	0.528154		0	0	0	0	0	0	0
273	1300007O09Rik		-0.175	0.021	0.183	0.379	0.196	-0.153	0.562		0.390045	0.893046	0.149459	0.018959	0.404515	0.44624	0.005576		0	0	0	0	0	0	0
274	1300010A20Rik		-0.346	0.12	-0.506	-0.04	0.466	-0.226	-0.546		0.129906	0.438012	0.002503	0.839532	0.072621	0.305617	0.011879		0	0	0	0	0	0	0
275	1300010F03Rik		0.098	0.558	-0.773	-0.313	0.46	0.655	-1.087		0.630064	0.001191	3.2e-05	0.032673	0.040922	0.004625	3e-05		0	0	0	0	0	0	-1
276	1300010K09Rik		-0.099	-0.19	0.435	0.344	-0.091	-0.289	0.779		0.732016	0.283718	0.01423	0.080723	0.792699	0.258384	0.003584		0	0	0	0	0	0	0
277	1300011L04Rik		-0.172	0.604	-0.996	-0.219	0.777	0.432	-1.215		0.623023	0.014889	0.000327	0.378681	0.045851	0.181164	0.000885		0	0	0	0	0	0	-1
278	1300012D20Rik		-0.381	0.125	-0.828	-0.322	0.505	-0.256	-1.15		0.402594	0.707992	0.008708	0.345177	0.33199	0.575642	0.009348		0	0	0	0	0	0	-1
279	1300013B24Rik		-0.079	-0.373	1.21	0.916	-0.294	-0.452	2.126		0.824252	0.077602	4e-05	0.001239	0.405376	0.133653	6e-06		0	0	-1	0	0	0	1
280	1300013D18Rik		0.185	-0.02	0.357	0.153	-0.204	0.165	0.51		0.440831	0.917276	0.023739	0.394013	0.464375	0.488072	0.02207		0	0	0	0	0	0	0
281	1300013F15Rik		0.013	0.448	-0.938	-0.503	0.435	0.461	-1.441		0.962179	0.005685	1.2e-05	0.00402	0.06331	0.032009	5e-06		0	0	0	0	0	0	-1
282	1300013J15Rik		0.046	0.633	-1.078	-0.491	0.587	0.679	-1.569		0.865862	0.001455	9e-06	0.007875	0.030103	0.008853	6e-06		0	0	1	0	0	0	-1
283	1300014I06Rik		0.314	0.343	0.151	0.18	0.029	0.657	0.331		0.094219	0.012382	0.180684	0.177345	0.912284	0.003621	0.044228		0	0	0	0	0	0	0
284	1300015B04Rik		-0.08	0.43	-0.564	-0.053	0.511	0.35	-0.618		0.716648	0.006883	0.000558	0.749946	0.035535	0.084077	0.003013		0	0	0	0	0	0	0
285	1300017J02Rik		-0.189	-0.064	-0.182	-0.057	0.126	-0.253	-0.239		0.441331	0.723379	0.231464	0.784839	0.681299	0.290114	0.264386		0	0	0	0	0	0	0
286	1300017K07Rik		0.085	0.221	0.22	0.356	0.136	0.306	0.576		0.73459	0.149512	0.121786	0.04018	0.625144	0.167476	0.008974		0	0	0	0	0	0	0
287	1300018I05Rik		-0.022	-0.306	0.828	0.543	-0.285	-0.328	1.371		0.931971	0.031266	2.6e-05	0.002114	0.203693	0.095196	7e-06		0	0	0	0	0	0	1
288	1300018J18Rik		-0.048	0.368	-0.945	-0.529	0.417	0.32	-1.474		0.864696	0.028046	3.1e-05	0.006381	0.113462	0.157421	1.3e-05		0	0	0	0	0	0	-1
289	1300018K11Rik		-0.055	0.356	-0.313	0.099	0.411	0.301	-0.214		0.774877	0.007564	0.008234	0.447542	0.041549	0.078829	0.151585		0	0	0	0	0	0	0
290	1300018L09Rik		-0.238	0.927	-2.001	-0.836	1.165	0.69	-2.837		0.160933	2.7e-05	0	3.4e-05	0.00029	0.00185	0		0	0	1	0	-1	0	-1
291	1300018P11Rik		0.093	0.074	0.887	0.868	-0.019	0.167	1.754		0.697545	0.632272	3.3e-05	0.000187	0.95549	0.439089	2e-06		0	0	0	0	0	0	1
292	1300019J08Rik		0.418	0.659	-0.734	-0.494	0.241	1.077	-1.228		0.103275	0.002151	0.000383	0.014087	0.404342	0.001503	0.000102		0	0	0	0	0	1	-1
293	1500001A10Rik		0.39	-0.409	0.657	-0.142	-0.799	-0.019	0.515		0.15688	0.034916	0.001484	0.491996	0.018644	0.953194	0.037615		0	0	0	0	0	0	0
294	1500001E21Rik		0.135	-0.368	0.333	-0.17	-0.503	-0.233	0.163		0.543331	0.021201	0.021049	0.292353	0.048213	0.2712	0.393021		0	0	0	0	0	0	0
295	1500001L15Rik		-0.08	-0.671	1.123	0.532	-0.591	-0.751	1.654		0.609751	7.9e-05	0	0.000374	0.004453	0.00068	0		0	0	-1	0	0	0	1
296	1500001M20Rik		0.127	0.521	-0.588	-0.193	0.394	0.648	-0.781		0.439516	0.000724	8.6e-05	0.112054	0.041968	0.002361	0.000128		0	0	0	0	0	0	0
297	1500002B03Rik		-0.038	0	-0.143	-0.105	0.038	-0.039	-0.248		0.878636	0.997668	0.264309	0.507235	0.901204	0.865263	0.168596		0	0	0	0	0	0	0
298	1500002C15Rik		-0.129	-0.286	0.483	0.326	-0.158	-0.415	0.809		0.500266	0.034218	0.001022	0.02665	0.475456	0.036617	0.000282		0	0	0	0	0	0	0
299	1500002I11Rik		-0.137	0.024	0.051	0.212	0.162	-0.113	0.263		0.459686	0.862896	0.672991	0.120739	0.452167	0.540749	0.105581		0	0	0	0	0	0	0
300	1500003D12Rik		0.213	-0.079	0.607	0.314	-0.292	0.134	0.921		0.331352	0.609092	0.000601	0.058865	0.240555	0.541202	0.000333		0	0	0	0	0	0	0
301	1500003O03Rik		0.045	0.133	-0.342	-0.253	0.089	0.178	-0.595		0.927812	0.619939	0.149694	0.376078	0.87145	0.645823	0.078941		0	0	0	0	0	0	0
302	1500004F05Rik		-0.233	-0.031	-0.491	-0.289	0.201	-0.264	-0.78		0.214962	0.825337	0.000889	0.043853	0.34802	0.150936	0.000355		0	0	0	0	0	0	0
303	1500005A01Rik		0.053	0.647	-1.063	-0.469	0.594	0.699	-1.532		0.880969	0.005064	6.6e-05	0.033963	0.071224	0.02401	5.3e-05		0	0	1	0	0	0	-1
304	1500005N04Rik		-0.127	0.215	-0.483	-0.141	0.342	0.088	-0.623		0.420759	0.052343	0.000286	0.226474	0.061031	0.578118	0.000512		0	0	0	0	0	0	0
305	1500006O09Rik		-0.199	0.219	-0.242	0.176	0.417	0.02	-0.066		0.390191	0.162838	0.097692	0.308711	0.113462	0.941625	0.759239		0	0	0	0	0	0	0
306	1500010G04Rik		0.112	-0.116	0.069	-0.159	-0.228	-0.005	-0.089		0.446719	0.237497	0.450327	0.141065	0.167777	0.97838	0.490624		0	0	0	0	0	0	0
307	1500010J02Rik		0.215	0.213	-0.27	-0.271	-0.001	0.428	-0.542		0.261404	0.10665	0.032774	0.063748	0.99743	0.035917	0.005167		0	0	0	0	0	0	0
308	1500010M16Rik		-0.303	-0.222	0.13	0.212	0.081	-0.525	0.342		0.196372	0.15706	0.36733	0.216169	0.791888	0.032388	0.095382		0	0	0	0	0	0	0
309	1500011H22Rik		-0.041	-0.419	0.695	0.318	-0.377	-0.46	1.013		0.823479	0.002229	1.9e-05	0.013657	0.044938	0.011321	1.3e-05		0	0	0	0	0	0	1
310	1500011K16Rik		0.065	0.176	-0.356	-0.245	0.112	0.241	-0.601		0.888979	0.493835	0.127728	0.383597	0.827236	0.51717	0.071364		0	0	0	0	0	0	0
311	1500011L16Rik		-0.169	-0.253	0.407	0.323	-0.084	-0.422	0.73		0.408778	0.074616	0.005238	0.039577	0.752066	0.046889	0.001087		0	0	0	0	0	0	0
312	1500012F01Rik		-0.322	-0.258	-0.022	0.042	0.064	-0.581	0.021		0.464626	0.387777	0.945653	0.916261	0.920181	0.174741	0.95958		0	0	0	0	0	0	0
313	1500015G18Rik		-0.246	0.056	-0.39	-0.087	0.302	-0.191	-0.477		0.408969	0.801939	0.043231	0.721136	0.38039	0.521799	0.072998		0	0	0	0	0	0	0
314	1500016H10Rik		0.008	-0.229	0.607	0.371	-0.237	-0.221	0.978		0.974804	0.056539	9.5e-05	0.008609	0.223564	0.186034	3.1e-05		0	0	0	0	0	0	0
315	1500017E21Rik		-0.608	-0.783	-0.547	-0.722	-0.175	-1.391	-1.269		0.294201	0.055456	0.133874	0.098213	0.826658	0.026363	0.020325		0	0	0	0	0	-1	-1
316	1500019C06Rik		0.033	-0.242	0.224	-0.051	-0.275	-0.209	0.174		0.915483	0.139677	0.136808	0.805995	0.316975	0.376902	0.413769		0	0	0	0	0	0	0
317	1500019G21Rik		-0.034	0.076	-0.045	0.065	0.11	0.043	0.02		0.892626	0.583863	0.732589	0.686799	0.65444	0.844235	0.914934		0	0	0	0	0	0	0
318	1500026D16Rik		0.121	-0.086	0.182	-0.025	-0.207	0.035	0.157		0.638326	0.614047	0.223692	0.911142	0.462085	0.896701	0.462191		0	0	0	0	0	0	0
319	1500031L02Rik		0.067	0.262	-0.168	0.028	0.195	0.329	-0.14		0.754222	0.052274	0.161519	0.872202	0.379054	0.086596	0.40841		0	0	0	0	0	0	0
320	1500031N17Rik		-0.361	0.234	-0.49	0.106	0.595	-0.127	-0.384		0.204989	0.219045	0.011207	0.638832	0.067329	0.660925	0.121604		0	0	0	0	0	0	0
321	1500031N24Rik		-0.259	-0.054	0.081	0.286	0.205	-0.314	0.367		0.294577	0.770067	0.613532	0.121602	0.48292	0.196801	0.095633		0	0	0	0	0	0	0
322	1500032D16Rik		0.077	0.127	-0.208	-0.158	0.05	0.204	-0.366		0.721029	0.338028	0.091771	0.275812	0.853352	0.285027	0.0401		0	0	0	0	0	0	0
323	1500032H18Rik		0.088	-0.265	1.081	0.728	-0.353	-0.178	1.808		0.738205	0.10312	1.4e-05	0.001089	0.191367	0.451123	3e-06		0	0	-1	0	0	0	1
324	1500032L24Rik		-0.011	0.158	-0.178	-0.009	0.169	0.147	-0.186		0.96219	0.168478	0.096565	0.955325	0.38825	0.376184	0.207812		0	0	0	0	0	0	0
325	1500034E06Rik		0.1	0.14	-0.002	0.039	0.041	0.24	0.038		0.652877	0.310719	0.99219	0.822473	0.892019	0.229421	0.846653		0	0	0	0	0	0	0
326	1500036D03Rik		-0.065	0.643	-0.557	0.15	0.708	0.578	-0.407		0.843897	0.004408	0.004899	0.478231	0.034195	0.044888	0.097203		0	0	0	0	0	0	0
327	1500041I23Rik		-0.377	-0.48	0.193	0.091	-0.102	-0.857	0.284		0.045917	0.001741	0.081924	0.498473	0.634765	0.000809	0.069952		0	0	0	0	0	0	0
328	1500041J02Rik		0.31	0.18	-0.048	-0.177	-0.13	0.489	-0.225		0.13862	0.197903	0.726419	0.245889	0.606972	0.027087	0.212168		0	0	0	0	0	0	0
329	1500041N16Rik		-0.045	-0.08	0.081	0.047	-0.034	-0.125	0.127		0.822426	0.508811	0.460721	0.747202	0.893398	0.469964	0.405868		0	0	0	0	0	0	0
330	1500041O16Rik		-0.161	0.011	-0.298	-0.127	0.172	-0.15	-0.425		0.51948	0.955764	0.057554	0.501144	0.562277	0.540025	0.054748		0	0	0	0	0	0	0
331	1520402A20Rik		-0.242	-0.355	0.165	0.053	-0.112	-0.597	0.217		0.107214	0.00357	0.077901	0.656273	0.524189	0.002139	0.095506		0	0	0	0	0	0	0
332	1600002H07Rik		-0.528	-0.355	0.12	0.293	0.173	-0.883	0.414		0.067553	0.065639	0.491831	0.151665	0.609838	0.006923	0.091993		0	0	0	0	0	0	0
333	1600002K03Rik		-0.141	-0.2	0.309	0.25	-0.059	-0.34	0.559		0.470972	0.130441	0.017603	0.085152	0.825787	0.080535	0.004333		0	0	0	0	0	0	0
334	1600002O04Rik		0.046	-0.301	0.619	0.272	-0.347	-0.255	0.891		0.864883	0.052616	0.000545	0.099299	0.166054	0.237475	0.000445		0	0	0	0	0	0	0
335	1600012H06Rik		0.11	0.086	-0.148	-0.172	-0.024	0.197	-0.32		0.49337	0.426626	0.135888	0.143784	0.919779	0.204648	0.029338		0	0	0	0	0	0	0
336	1600013P15Rik		-0.064	-0.729	0.825	0.161	-0.665	-0.793	0.986		0.794409	0.000492	5.2e-05	0.316581	0.015138	0.003371	0.000173		0	0	0	0	0	0	0
337	1600014C10Rik		-0.181	0.215	-0.19	0.205	0.396	0.034	0.015		0.636858	0.378909	0.394727	0.452411	0.333864	0.934941	0.96422		0	0	0	0	0	0	0
338	1600016N20Rik		0.085	0.835	-0.894	-0.144	0.75	0.92	-1.038		0.776615	0.00077	0.000139	0.47629	0.022206	0.004537	0.000548		0	0	0	0	0	0	-1
339	1600019D15Rik		0.042	-0.096	0.135	-0.003	-0.138	-0.054	0.132		0.856071	0.470299	0.259353	0.98856	0.552286	0.793617	0.438721		0	0	0	0	0	0	0
340	1600021C16Rik		-0.114	-0.296	-0.239	-0.421	-0.182	-0.41	-0.66		0.567005	0.033482	0.05441	0.008487	0.417616	0.042647	0.001487		0	0	0	0	0	0	0
341	1600021P15Rik		-0.115	0.113	0.622	0.851	0.228	-0.003	1.473		0.565813	0.398336	0.000217	0.000101	0.304111	0.991351	3e-06		0	0	0	0	0	0	1
342	1600023A02Rik		-0.091	0.375	0.078	0.544	0.466	0.284	0.621		0.912757	0.39218	0.860126	0.252394	0.546527	0.666277	0.267795		0	0	0	0	0	0	0
343	1600023H17Rik		0.07	0.446	-0.589	-0.213	0.376	0.517	-0.802		0.715211	0.002598	0.000145	0.104172	0.063272	0.010193	0.000175		0	0	0	0	0	0	0
344	1600025D17Rik		-0.074	-0.238	0.34	0.177	-0.163	-0.312	0.518		0.642832	0.028157	0.002241	0.111209	0.339448	0.044592	0.001322		0	0	0	0	0	0	0
345	1600029O10Rik		-0.134	-0.292	0.646	0.487	-0.158	-0.426	1.133		0.610802	0.088873	0.000976	0.015206	0.604407	0.088008	0.000188		0	0	0	0	0	0	1
346	1600032L17Rik		0.786	2.776	-3.47	-1.481	1.99	3.562	-4.951		0.392167	0.001008	5.9e-05	0.036474	0.061793	0.002686	5e-05		0	1	1	1	0	1	-1
347	1700001A24Rik		0.069	0.485	-0.704	-0.288	0.416	0.554	-0.992		0.638138	0.000367	5e-06	0.010089	0.016248	0.002141	5e-06		0	0	0	0	0	0	0
348	1700001C19Rik		-0.051	0.513	-0.852	-0.288	0.564	0.462	-1.14		0.762662	0.000465	2e-06	0.01652	0.006194	0.008323	3e-06		0	0	0	0	0	0	-1
349	1700007B13Rik		-0.396	-0.263	-0.169	-0.037	0.132	-0.659	-0.206		0.316948	0.326833	0.499835	0.920307	0.803341	0.094545	0.563071		0	0	0	0	0	0	0
350	1700007P14Rik		0.059	0.115	-0.214	-0.158	0.057	0.174	-0.372		0.754257	0.31245	0.04818	0.204462	0.803023	0.289705	0.018841		0	0	0	0	0	0	0
351	1700008B15Rik		0.149	0.427	-0.413	-0.135	0.277	0.576	-0.548		0.370048	0.002466	0.001257	0.270357	0.140756	0.004554	0.001832		0	0	0	0	0	0	0
352	1700008D07Rik		-0.009	0.203	-0.004	0.208	0.212	0.194	0.205		0.98522	0.342471	0.988086	0.379044	0.578286	0.535777	0.463645		0	0	0	0	0	0	0
353	1700009P03Rik		-0.065	-0.311	0.271	0.025	-0.246	-0.376	0.297		0.794399	0.044071	0.052651	0.899052	0.322909	0.085077	0.121807		0	0	0	0	0	0	0
354	1700009P13Rik		0.001	-0.026	0.039	0.013	-0.027	-0.025	0.052		0.997692	0.897336	0.820466	0.956973	0.946223	0.932961	0.830589		0	0	0	0	0	0	0
355	1700009P17Rik		0.059	0.424	-0.456	-0.09	0.365	0.483	-0.546		0.875452	0.050025	0.024954	0.721136	0.294279	0.112907	0.049662		0	0	0	0	0	0	0
356	1700011C14Rik		0.06	-0.129	0.158	-0.03	-0.189	-0.069	0.128		0.696681	0.173222	0.07465	0.798202	0.234511	0.627705	0.294402		0	0	0	0	0	0	0
357	1700011I11Rik		0.141	-0.146	0.189	-0.098	-0.288	-0.005	0.091		0.341827	0.145808	0.047763	0.377969	0.089898	0.976302	0.491901		0	0	0	0	0	0	0
358	1700012B18Rik		-0.101	-0.001	-0.118	-0.018	0.1	-0.102	-0.136		0.913575	0.998363	0.807936	0.979819	0.924688	0.900696	0.842894		0	0	0	0	0	0	0
359	1700012F10Rik		0.156	-0.203	0.163	-0.197	-0.36	-0.047	-0.035		0.272623	0.046075	0.075791	0.069574	0.037305	0.755014	0.797168		0	0	0	0	0	0	0
360	1700012G19Rik		0.006	0.207	-0.014	0.187	0.201	0.213	0.172		0.987522	0.229256	0.938643	0.327649	0.506605	0.394752	0.445276		0	0	0	0	0	0	0
361	1700012H17Rik		0.136	0.25	-0.146	-0.033	0.114	0.386	-0.179		0.352843	0.020875	0.112465	0.793416	0.515188	0.0172	0.163415		0	0	0	0	0	0	0
362	1700012L04Rik		0.106	-0.017	-0.015	-0.138	-0.123	0.09	-0.154		0.555858	0.904258	0.902006	0.291663	0.563598	0.617224	0.319675		0	0	0	0	0	0	0
363	1700013A01Rik		0.008	0.082	-0.28	-0.205	0.075	0.09	-0.485		0.974662	0.470861	0.012951	0.097853	0.725817	0.590589	0.003919		0	0	0	0	0	0	0
364	1700013G10Rik		0.311	0.168	0.272	0.129	-0.143	0.478	0.401		0.174149	0.268631	0.057845	0.45024	0.601122	0.041244	0.048058		0	0	0	0	0	0	0
365	1700013L23Rik		-0.074	0.032	-0.223	-0.117	0.106	-0.042	-0.34		0.696639	0.803321	0.045373	0.367981	0.615787	0.821695	0.032505		0	0	0	0	0	0	0
366	1700015E05Rik		-0.058	-0.042	0.449	0.466	0.016	-0.1	0.915		0.798781	0.775716	0.002384	0.005674	0.958784	0.619658	0.000169		0	0	0	0	0	0	0
367	1700016A15Rik		-0.151	0.283	-0.613	-0.179	0.434	0.132	-0.792		0.381571	0.024588	9.2e-05	0.158772	0.036183	0.437075	0.000168		0	0	0	0	0	0	0
368	1700018O18Rik		0.909	0.651	0.35	0.092	-0.258	1.56	0.442		0.01967	0.013698	0.111606	0.753289	0.539713	0.00128	0.149956		0	0	0	0	0	1	0
369	1700019D06Rik		0.12	0.197	-0.053	0.025	0.077	0.317	-0.028		0.534531	0.123702	0.66889	0.883856	0.750992	0.091333	0.877475		0	0	0	0	0	0	0
370	1700019E19Rik		0.09	0.053	0.346	0.308	-0.037	0.142	0.654		0.72871	0.763674	0.025929	0.080723	0.914539	0.544865	0.005358		0	0	0	0	0	0	0
371	1700019G17Rik		-0.681	-0.267	0.933	1.348	0.414	-0.948	2.281		0.111006	0.348788	0.002591	0.000783	0.391929	0.03259	4.6e-05		0	0	0	-1	0	0	1
372	1700019H03Rik		0.071	-0.761	1.403	0.571	-0.832	-0.69	1.974		0.745484	0.000218	0	0.001581	0.003428	0.004416	0		0	0	-1	0	0	0	1
373	1700020B09Rik		-0.146	-0.386	1.075	0.835	-0.24	-0.533	1.909		0.596545	0.040346	3.3e-05	0.000894	0.434809	0.051573	5e-06		0	0	-1	0	0	0	1
374	1700020C11Rik		-0.016	0.255	-0.599	-0.327	0.272	0.239	-0.926		0.952109	0.067485	0.000349	0.034667	0.233689	0.222793	0.000166		0	0	0	0	0	0	0
375	1700020I14Rik		-0.037	0.085	-0.404	-0.282	0.122	0.048	-0.686		0.835076	0.410107	0.000775	0.019056	0.494086	0.760311	0.000189		0	0	0	0	0	0	0
376	1700020M16Rik		0.062	0.283	-0.316	-0.096	0.221	0.345	-0.412		0.702144	0.011751	0.003301	0.389592	0.187716	0.02859	0.005256		0	0	0	0	0	0	0
377	1700021C14Rik		0.01	0.2	-0.344	-0.154	0.19	0.21	-0.498		0.980355	0.262396	0.043875	0.44527	0.549836	0.420494	0.03907		0	0	0	0	0	0	0
378	1700021F05Rik		0.06	0.51	-0.625	-0.174	0.45	0.57	-0.799		0.793043	0.00248	0.000237	0.234557	0.052481	0.011499	0.000454		0	0	0	0	0	0	0
379	1700021K19Rik		0.057	0.582	-0.389	0.136	0.525	0.64	-0.252		0.842219	0.003693	0.017194	0.463065	0.061941	0.017226	0.233984		0	0	0	0	0	0	0
380	1700022C21Rik		0.063	0.084	0.022	0.043	0.021	0.147	0.066		0.77613	0.537401	0.868343	0.793359	0.943899	0.447271	0.716022		0	0	0	0	0	0	0
381	1700022N24Rik		-0.218	-0.55	0.777	0.445	-0.332	-0.769	1.221		0.25673	0.001489	3.9e-05	0.006512	0.133872	0.002434	1.5e-05		0	0	0	0	0	0	1
382	1700023B02Rik		-0.067	0.084	-0.128	0.022	0.151	0.017	-0.106		0.652424	0.371886	0.135389	0.854194	0.337846	0.916271	0.380634		0	0	0	0	0	0	0
383	1700023B13Rik		-0.014	0.065	-0.052	0.027	0.08	0.051	-0.025		0.950207	0.583983	0.636849	0.854841	0.713265	0.775358	0.879539		0	0	0	0	0	0	0
384	1700023M03Rik		0.324	-0.232	1.204	0.648	-0.555	0.092	1.852		0.24292	0.217128	2e-05	0.005752	0.08116	0.751744	9e-06		0	0	-1	0	0	0	1
385	1700023M09Rik		-0.008	-0.027	0.188	0.168	-0.019	-0.035	0.356		0.979052	0.86847	0.153422	0.281231	0.953708	0.884229	0.059948		0	0	0	0	0	0	0
386	1700023O11Rik		-0.185	0.461	-0.592	0.054	0.646	0.277	-0.538		0.40204	0.007585	0.000748	0.770806	0.019374	0.199227	0.011339		0	0	0	0	0	0	0
387	1700024K14Rik		0.024	0.058	-0.096	-0.062	0.034	0.082	-0.157		0.874766	0.505211	0.218502	0.520262	0.845806	0.512053	0.150311		0	0	0	0	0	0	0
388	1700025G04Rik		-0.242	0.414	-0.511	0.145	0.656	0.172	-0.366		0.325361	0.021878	0.003987	0.438483	0.028479	0.482701	0.093109		0	0	0	0	0	0	0
389	1700026B20Rik		-0.223	-0.266	0.13	0.087	-0.044	-0.489	0.217		0.341827	0.096989	0.372243	0.642904	0.899628	0.044702	0.288657		0	0	0	0	0	0	0
390	1700027J05Rik		0.131	0.143	-0.246	-0.233	0.012	0.274	-0.479		0.528308	0.297941	0.058549	0.121485	0.968135	0.166803	0.01346		0	0	0	0	0	0	0
391	1700027M01Rik		-0.312	-0.274	0.122	0.16	0.038	-0.586	0.282		0.132562	0.05605	0.339569	0.292747	0.900299	0.011584	0.117395		0	0	0	0	0	0	0
392	1700027N10Rik		-0.006	-0.021	0.06	0.045	-0.015	-0.027	0.105		0.977847	0.858584	0.53262	0.712827	0.949984	0.875328	0.429548		0	0	0	0	0	0	0
393	1700029F09Rik		-0.009	-0.223	-0.079	-0.293	-0.214	-0.233	-0.373		0.979734	0.188556	0.625092	0.116415	0.46676	0.343384	0.093918		0	0	0	0	0	0	0
394	1700029G01Rik		0.283	0.85	-0.735	-0.168	0.567	1.133	-0.903		0.274349	0.00064	0.000535	0.393483	0.06117	0.001487	0.001354		0	0	0	0	0	1	0
395	1700030K09Rik		-0.104	0.1	0.011	0.216	0.204	-0.004	0.227		0.631922	0.474508	0.939135	0.151574	0.385095	0.987741	0.201354		0	0	0	0	0	0	0
396	1700034H14Rik		-0.068	0.178	-0.308	-0.062	0.246	0.11	-0.369		0.723534	0.133444	0.010342	0.660355	0.214959	0.526238	0.023269		0	0	0	0	0	0	0
397	1700037H04Rik		0.047	0.022	-0.246	-0.271	-0.025	0.068	-0.517		0.896067	0.923054	0.164322	0.195857	0.954662	0.823058	0.045038		0	0	0	0	0	0	0
398	1700045I19Rik		0.126	-0.456	0.743	0.161	-0.582	-0.331	0.904		0.455907	0.00178	1.6e-05	0.192484	0.008831	0.054772	4.9e-05		0	0	0	0	0	0	0
399	1700047E16Rik		0.087	-0.094	0.211	0.03	-0.181	-0.007	0.241		0.658211	0.450745	0.067701	0.849124	0.387875	0.973614	0.13001		0	0	0	0	0	0	0
400	1700048E23Rik		-0.246	-0.46	0.162	-0.052	-0.214	-0.706	0.11		0.164711	0.002108	0.136606	0.714626	0.276083	0.002135	0.477728		0	0	0	0	0	0	0
401	1700048O20Rik		-0.224	-0.03	-0.378	-0.183	0.195	-0.254	-0.56		0.757213	0.953154	0.351318	0.732702	0.827052	0.704912	0.323727		0	0	0	0	0	0	0
402	1700051E09Rik		-0.025	-0.421	0.363	-0.033	-0.397	-0.446	0.33		0.895485	0.001508	0.001493	0.794684	0.029312	0.009747	0.019062		0	0	0	0	0	0	0
403	1700051I12Rik		0.058	-0.954	0.959	-0.053	-1.013	-0.896	0.906		0.931431	0.014889	0.008241	0.91201	0.089898	0.086568	0.054463		0	0	0	0	0	0	0
404	1700052K11Rik		-0.29	-0.146	-0.103	0.041	0.144	-0.436	-0.061		0.339808	0.485134	0.598325	0.878629	0.708753	0.143004	0.830589		0	0	0	0	0	0	0
405	1700052O22Rik		-0.075	0.448	-0.908	-0.385	0.523	0.373	-1.293		0.778722	0.011853	4.8e-05	0.033519	0.054788	0.108552	4.1e-05		0	0	0	0	0	0	-1
406	1700054E11Rik		-0.212	-0.065	-0.382	-0.235	0.147	-0.278	-0.616		0.436634	0.745797	0.031967	0.243924	0.662985	0.296186	0.016589		0	0	0	0	0	0	0
407	1700061J05Rik		0.073	-0.028	0.015	-0.087	-0.101	0.046	-0.072		0.718259	0.844915	0.911465	0.547476	0.658941	0.817957	0.672233		0	0	0	0	0	0	0
408	1700064K09Rik		-0.107	0.369	-0.82	-0.344	0.476	0.262	-1.163		0.575461	0.009717	1.6e-05	0.019131	0.033111	0.148726	1.4e-05		0	0	0	0	0	0	-1
409	1700065O13Rik		-0.382	0.326	-0.572	0.136	0.708	-0.056	-0.436		0.103275	0.044233	0.001213	0.435932	0.01503	0.819976	0.037285		0	0	0	0	0	0	0
410	1700066F09Rik		0.519	0.201	-0.328	-0.647	-0.319	0.72	-0.975		0.120244	0.372061	0.11338	0.014681	0.40229	0.037718	0.00369		0	0	0	0	0	0	0
411	1700067K01Rik		0.266	0.056	-0.138	-0.348	-0.211	0.322	-0.486		0.500364	0.852215	0.58315	0.227897	0.663153	0.401141	0.155717		0	0	0	0	0	0	0
412	1700069L16Rik		-0.153	-0.027	-0.106	0.019	0.126	-0.18	-0.087		0.377614	0.834629	0.323913	0.904104	0.546274	0.285495	0.576767		0	0	0	0	0	0	0
413	1700071K01Rik		0.361	0.279	-0.056	-0.138	-0.082	0.64	-0.194		0.29107	0.230091	0.809239	0.612443	0.86774	0.066861	0.527798		0	0	0	0	0	0	0
414	1700072I22Rik		-0.397	-0.273	-0.119	0.005	0.124	-0.671	-0.114		0.073777	0.065905	0.371781	0.981664	0.636249	0.007466	0.551249		0	0	0	0	0	0	0
415	1700081H05Rik		0.37	0.008	0.361	-0.001	-0.362	0.378	0.361		0.055754	0.955649	0.005137	0.99689	0.081236	0.044888	0.030988		0	0	0	0	0	0	0
416	1700081L11Rik		-0.007	-0.111	0.203	0.099	-0.104	-0.118	0.303		0.97258	0.250409	0.030424	0.356749	0.545514	0.399852	0.023424		0	0	0	0	0	0	0
417	1700084E18Rik		0.043	0.063	-0.183	-0.164	0.019	0.106	-0.347		0.801276	0.55058	0.056666	0.139688	0.932199	0.478374	0.014967		0	0	0	0	0	0	0
418	1700085B03Rik		-0.227	-0.164	-0.151	-0.088	0.063	-0.391	-0.24		0.146528	0.117567	0.11712	0.450827	0.751922	0.020093	0.079711		0	0	0	0	0	0	0
419	1700087I21Rik		-0.119	0.071	0.01	0.2	0.19	-0.047	0.211		0.393198	0.456597	0.917258	0.05806	0.22984	0.744182	0.088268		0	0	0	0	0	0	0
420	1700093E07Rik		-0.131	-0.089	-0.248	-0.205	0.043	-0.22	-0.453		0.520981	0.525443	0.054002	0.166155	0.884227	0.261301	0.016874		0	0	0	0	0	0	0
421	1700095N21Rik		0.165	0.121	0.058	0.014	-0.044	0.285	0.072		0.493088	0.460304	0.709262	0.948043	0.90063	0.218218	0.743475		0	0	0	0	0	0	0
422	1700108L22Rik		0.06	-0.276	0.111	-0.225	-0.336	-0.215	-0.114		0.798429	0.055815	0.386567	0.139174	0.148648	0.283616	0.535784		0	0	0	0	0	0	0
423	1700109H08Rik		-0.223	-0.304	0.007	-0.075	-0.081	-0.527	-0.068		0.41154	0.101131	0.972469	0.73951	0.826566	0.057754	0.789726		0	0	0	0	0	0	0
424	1700112E06Rik		-0.104	-0.211	0.001	-0.106	-0.108	-0.315	-0.105		0.655727	0.146501	0.994366	0.520262	0.689914	0.136052	0.587401		0	0	0	0	0	0	0
425	1700123O20Rik		-0.087	-0.26	0.339	0.166	-0.173	-0.347	0.505		0.664094	0.045979	0.008089	0.222803	0.416791	0.064565	0.005811		0	0	0	0	0	0	0
426	1700129L13Rik		-0.084	-0.239	0.336	0.18	-0.156	-0.323	0.516		0.614936	0.03418	0.003404	0.123268	0.39245	0.04783	0.001934		0	0	0	0	0	0	0
427	1810003N24Rik		0.071	-0.082	0.183	0.03	-0.153	-0.011	0.213		0.650775	0.409071	0.049927	0.80878	0.359566	0.949723	0.09698		0	0	0	0	0	0	0
428	1810005K13Rik		-0.181	-0.055	-0.326	-0.199	0.126	-0.236	-0.525		0.408503	0.733609	0.024692	0.219059	0.638384	0.270379	0.012531		0	0	0	0	0	0	0
429	1810006K21Rik		-0.216	-0.365	0.745	0.597	-0.149	-0.581	1.342		0.351233	0.029393	0.000201	0.003195	0.599315	0.021569	2.8e-05		0	0	0	0	0	0	1
430	1810006K23Rik		-0.195	0.714	-1.104	-0.196	0.909	0.518	-1.3		0.621547	0.011807	0.000366	0.492256	0.040318	0.155646	0.001261		0	0	1	0	0	0	-1
431	1810006O10Rik		-0.193	-0.279	0.208	0.122	-0.086	-0.471	0.331		0.381904	0.068521	0.130687	0.466536	0.763236	0.040567	0.090231		0	0	0	0	0	0	0
432	1810007I17Rik		0.022	0.147	-0.262	-0.136	0.126	0.169	-0.398		0.925401	0.220626	0.025999	0.306072	0.558204	0.331295	0.017988		0	0	0	0	0	0	0
433	1810008A14Rik		-0.108	0.253	-0.268	0.093	0.36	0.145	-0.175		0.69575	0.135744	0.08942	0.642049	0.202336	0.560414	0.426545		0	0	0	0	0	0	0
434	1810008A18Rik		-0.018	-0.268	0.636	0.385	-0.25	-0.286	1.021		0.946732	0.060066	0.000254	0.017557	0.277666	0.152076	9e-05		0	0	0	0	0	0	1
435	1810008K03Rik		-0.481	0.033	1.868	2.382	0.514	-0.448	4.25		0.395575	0.941222	0.000168	0.000128	0.43472	0.422802	3e-06		0	0	-1	-1	0	0	1
436	1810008O21Rik		0.082	-0.098	0.158	-0.022	-0.18	-0.015	0.137		0.754238	0.553199	0.280846	0.920952	0.523394	0.956085	0.516074		0	0	0	0	0	0	0
437	1810009A15Rik		-0.052	-0.135	0.473	0.39	-0.083	-0.186	0.863		0.810388	0.283906	0.001075	0.010277	0.726664	0.304243	0.000158		0	0	0	0	0	0	0
438	1810009B06Rik		0.17	0.264	-0.222	-0.128	0.094	0.434	-0.351		0.344081	0.039301	0.053765	0.340695	0.674375	0.02504	0.0337		0	0	0	0	0	0	0
439	1810009K13Rik		-0.038	-0.664	1.222	0.597	-0.625	-0.702	1.819		0.931431	0.011155	9.1e-05	0.025591	0.109245	0.048058	5.6e-05		0	0	-1	0	0	0	1
440	1810009M01Rik		0.196	0.142	0.646	0.592	-0.054	0.338	1.238		0.295671	0.263626	0.000124	0.000912	0.83652	0.074877	1e-05		0	0	0	0	0	0	1
441	1810009N02Rik		-0.052	-0.13	-0.017	-0.095	-0.078	-0.183	-0.113		0.886229	0.524996	0.936083	0.690947	0.848534	0.53515	0.677757		0	0	0	0	0	0	0
442	1810010N17Rik		-0.093	0.426	-0.486	0.033	0.519	0.334	-0.454		0.655122	0.005449	0.001086	0.845197	0.026557	0.082339	0.013156		0	0	0	0	0	0	0
443	1810011E08Rik		-0.297	-0.674	0.728	0.351	-0.377	-0.971	1.079		0.128659	0.000407	6e-05	0.021292	0.088878	0.000704	3.7e-05		0	0	0	0	0	0	1
444	1810013B01Rik		0.095	0.456	-1.033	-0.672	0.361	0.55	-1.706		0.816406	0.064438	0.000402	0.016955	0.376218	0.115848	0.000118		0	0	1	0	0	0	-1
445	1810013C15Rik		0.273	-0.26	0.34	-0.192	-0.532	0.013	0.148		0.090892	0.022685	0.00287	0.098557	0.009519	0.942139	0.274678		0	0	0	0	0	0	0
446	1810013D10Rik		-0.044	0.354	-0.56	-0.163	0.397	0.31	-0.723		0.83916	0.010771	0.000269	0.224256	0.059036	0.087126	0.000485		0	0	0	0	0	0	0
447	1810013H02Rik		-0.075	-0.204	-0.014	-0.143	-0.129	-0.279	-0.157		0.74513	0.148504	0.923843	0.359647	0.613803	0.17114	0.390792		0	0	0	0	0	0	0
448	1810013L24Rik		-0.107	-0.275	0.202	0.034	-0.168	-0.382	0.236		0.699437	0.10915	0.196817	0.880499	0.58124	0.124229	0.283558		0	0	0	0	0	0	0
449	1810014F10Rik		-0.056	-0.146	0.299	0.209	-0.09	-0.202	0.508		0.770611	0.205661	0.010737	0.101222	0.67212	0.224913	0.003561		0	0	0	0	0	0	0
450	1810014L12Rik		-0.063	0.585	-0.849	-0.201	0.648	0.522	-1.049		0.844898	0.006473	0.000248	0.322316	0.043322	0.059973	0.000607		0	0	0	0	0	0	-1
451	1810015C04Rik		-0.337	-1.106	0.088	-0.681	-0.769	-1.444	-0.592		0.160925	6.4e-05	0.556938	0.001595	0.012027	0.000218	0.009647		0	-1	0	0	0	-1	0
452	1810015C11Rik		-0.108	-0.183	-0.235	-0.309	-0.075	-0.291	-0.544		0.790923	0.455362	0.289252	0.240296	0.886871	0.405477	0.085228		0	0	0	0	0	0	0
453	1810015M01Rik		-0.024	0.04	0.161	0.225	0.064	0.016	0.385		0.939486	0.82504	0.278785	0.202771	0.848011	0.954082	0.070639		0	0	0	0	0	0	0
454	1810017G16Rik		-0.235	-0.008	-0.186	0.04	0.226	-0.243	-0.146		0.356058	0.966328	0.238315	0.85851	0.444391	0.326681	0.518294		0	0	0	0	0	0	0
455	1810017N16Rik		0.094	-0.031	0.297	0.172	-0.125	0.064	0.47		0.523532	0.774775	0.00427	0.109647	0.458523	0.667675	0.002055		0	0	0	0	0	0	0
456	1810018F18Rik		0.001	-0.308	0.103	-0.206	-0.309	-0.307	-0.103		0.997144	0.025035	0.379338	0.139574	0.147129	0.101021	0.543312		0	0	0	0	0	0	0
457	1810018P12Rik		-0.168	0.413	-1.386	-0.805	0.581	0.245	-2.191		0.53523	0.030163	4e-06	0.001103	0.058283	0.341929	2e-06		0	0	1	0	0	0	-1
458	1810019D21Rik		-0.506	-0.006	-0.306	0.194	0.5	-0.512	-0.113		0.034126	0.972315	0.033526	0.235085	0.052499	0.029458	0.570872		0	0	0	0	0	0	0
459	1810020C02Rik		0.216	-1.171	1.923	0.535	-1.387	-0.955	2.458		0.173271	4e-06	0	0.000488	0.000133	0.000218	0		0	-1	-1	0	1	0	1
460	1810020C19Rik		-0.074	0.1	-0.283	-0.11	0.173	0.026	-0.393		0.700804	0.401241	0.015764	0.402235	0.388759	0.89407	0.016874		0	0	0	0	0	0	0
461	1810020D17Rik		-0.051	0.697	-1.202	-0.454	0.748	0.645	-1.655		0.865013	0.001472	8e-06	0.020033	0.0164	0.017609	8e-06		0	0	1	0	0	0	-1
462	1810021J13Rik		-0.078	0.064	-0.572	-0.429	0.143	-0.014	-1.001		0.675369	0.590383	0.000147	0.003632	0.475638	0.945773	2.5e-05		0	0	0	0	0	0	-1
463	1810022C23Rik		-0.142	-0.034	-0.322	-0.213	0.109	-0.176	-0.535		0.742729	0.913924	0.186907	0.47723	0.841016	0.661719	0.121079		0	0	0	0	0	0	0
464	1810022K09Rik		-0.103	0.259	-0.172	0.189	0.362	0.157	0.017		0.804462	0.287374	0.444767	0.489962	0.383413	0.669486	0.95958		0	0	0	0	0	0	0
465	1810022O10Rik		0.002	-0.044	0.104	0.059	-0.045	-0.042	0.163		0.995394	0.697614	0.279344	0.633234	0.830835	0.798936	0.227341		0	0	0	0	0	0	0
466	1810023B24Rik		0.189	0.122	0.196	0.128	-0.067	0.311	0.324		0.377614	0.404754	0.142091	0.430437	0.816811	0.13931	0.08725		0	0	0	0	0	0	0
467	1810026C22Rik		-0.12	-0.387	0.252	-0.015	-0.267	-0.507	0.237		0.701016	0.052772	0.154491	0.954618	0.416957	0.076393	0.340473		0	0	0	0	0	0	0
468	1810026J23Rik		-0.118	-0.201	0.149	0.066	-0.083	-0.319	0.215		0.370048	0.032662	0.073123	0.513271	0.602263	0.024292	0.066386		0	0	0	0	0	0	0
469	1810027I20Rik		-0.219	0.11	-0.405	-0.076	0.329	-0.11	-0.481		0.528944	0.650724	0.062146	0.792146	0.40208	0.756813	0.108461		0	0	0	0	0	0	0
470	1810027O10Rik		-0.075	0.094	-0.328	-0.159	0.169	0.02	-0.486		0.723534	0.474998	0.012278	0.264401	0.449655	0.929348	0.009188		0	0	0	0	0	0	0
471	1810029C22Rik		0.326	0.489	-0.338	-0.175	0.163	0.815	-0.512		0.178859	0.008434	0.030852	0.326879	0.573388	0.004841	0.021588		0	0	0	0	0	0	0
472	1810029G24Rik		-0.055	-0.263	0.462	0.254	-0.208	-0.317	0.715		0.823916	0.073468	0.002961	0.108099	0.394887	0.128477	0.001574		0	0	0	0	0	0	0
473	1810031K02Rik		-0.001	-0.238	0.103	-0.135	-0.238	-0.239	-0.031		0.997339	0.053515	0.347251	0.304015	0.233831	0.16487	0.851614		0	0	0	0	0	0	0
474	1810032O08Rik		0.217	-0.255	0.196	-0.276	-0.472	-0.039	-0.079		0.202887	0.034416	0.067415	0.033899	0.023159	0.833335	0.603147		0	0	0	0	0	0	0
475	1810033A06Rik		-0.261	-0.294	0.448	0.415	-0.033	-0.555	0.863		0.113489	0.015711	0.000622	0.003359	0.892019	0.004858	5.6e-05		0	0	0	0	0	0	0
476	1810033B17Rik		0.005	-0.417	0.621	0.199	-0.422	-0.412	0.82		0.977579	0.000682	9e-06	0.04471	0.012027	0.007037	1.4e-05		0	0	0	0	0	0	0
477	1810033M07Rik		-0.032	-0.471	0.419	-0.019	-0.439	-0.503	0.4		0.920445	0.012481	0.013103	0.932077	0.120761	0.050235	0.07165		0	0	0	0	0	0	0
478	1810035L17Rik		-0.188	-0.14	0.043	0.091	0.048	-0.329	0.134		0.414546	0.373253	0.780455	0.619121	0.887359	0.14712	0.514477		0	0	0	0	0	0	0
479	1810037B05Rik		0.235	0.364	-0.124	0.005	0.129	0.599	-0.119		0.302264	0.027785	0.381873	0.982848	0.64449	0.017402	0.559765		0	0	0	0	0	0	0
480	1810037C20Rik		-0.068	0.034	-0.177	-0.075	0.102	-0.035	-0.253		0.835421	0.875782	0.308973	0.746075	0.78054	0.914121	0.301519		0	0	0	0	0	0	0
481	1810037G04Rik		-0.179	0.108	-0.295	-0.008	0.286	-0.071	-0.303		0.441337	0.499284	0.047749	0.969744	0.27209	0.770884	0.135446		0	0	0	0	0	0	0
482	1810037I17Rik		-0.134	-0.291	0.622	0.464	-0.157	-0.425	1.086		0.50123	0.037897	0.000226	0.005327	0.497679	0.039011	4e-05		0	0	0	0	0	0	1
483	1810037J08Rik		-0.042	-0.053	-0.193	-0.205	-0.011	-0.095	-0.398		0.894053	0.775382	0.215535	0.271053	0.976278	0.71404	0.075551		0	0	0	0	0	0	0
484	1810038H16Rik		-0.193	0.008	-0.247	-0.046	0.201	-0.185	-0.292		0.43993	0.96646	0.11446	0.832316	0.493799	0.453234	0.178585		0	0	0	0	0	0	0
485	1810038L18Rik		-0.057	0.355	-0.827	-0.414	0.412	0.298	-1.241		0.785135	0.011002	1.4e-05	0.006703	0.053309	0.101192	8e-06		0	0	0	0	0	0	-1
486	1810042K04Rik		-0.017	-0.126	0.254	0.145	-0.109	-0.143	0.399		0.94329	0.30905	0.033756	0.287452	0.628213	0.426645	0.020277		0	0	0	0	0	0	0
487	1810043G02Rik		-0.107	0.089	-0.198	-0.002	0.196	-0.018	-0.2		0.532456	0.436161	0.063373	0.991102	0.300698	0.927771	0.170802		0	0	0	0	0	0	0
488	1810043H04Rik		0.068	-0.054	-0.077	-0.198	-0.122	0.014	-0.275		0.774336	0.723894	0.566372	0.197637	0.634851	0.955229	0.133846		0	0	0	0	0	0	0
489	1810043J12Rik		0.268	-0.404	0.212	-0.461	-0.672	-0.136	-0.249		0.326332	0.038347	0.212645	0.030044	0.039269	0.626296	0.297349		0	0	0	0	0	0	0
490	1810043M15Rik		-0.363	-0.57	0.464	0.256	-0.207	-0.934	0.72		0.03776	0.000366	0.000447	0.038067	0.255785	0.000318	0.000206		0	0	0	0	0	0	0
491	1810044A24Rik		0.069	-0.139	0.107	-0.101	-0.209	-0.07	0.006		0.671117	0.168865	0.248659	0.36776	0.219674	0.646149	0.965008		0	0	0	0	0	0	0
492	1810044D09Rik		-0.123	0.342	-0.644	-0.179	0.464	0.219	-0.823		0.712951	0.100327	0.003511	0.438406	0.177207	0.467701	0.00622		0	0	0	0	0	0	0
493	1810044J04Rik		0.55	-0.15	0.87	0.171	-0.7	0.4	1.041		0.063318	0.432708	0.000251	0.421398	0.036712	0.14432	0.000789		0	0	0	0	0	0	1
494	1810044O22Rik		-0.062	0.395	-0.515	-0.058	0.457	0.333	-0.573		0.693211	0.001607	8.2e-05	0.610169	0.012765	0.028537	0.00046		0	0	0	0	0	0	0
495	1810045J01Rik		0.355	0.089	0.279	0.013	-0.266	0.444	0.292		0.178414	0.627557	0.088223	0.955325	0.373003	0.086723	0.195864		0	0	0	0	0	0	0
496	1810045K06Rik		0.3	-0.144	0.127	-0.318	-0.444	0.156	-0.191		0.555255	0.687946	0.697298	0.394909	0.440806	0.763776	0.675593		0	0	0	0	0	0	0
497	1810046J19Rik		-0.109	-0.073	-0.101	-0.065	0.036	-0.181	-0.165		0.622354	0.622294	0.440858	0.702886	0.907595	0.374591	0.366131		0	0	0	0	0	0	0
498	1810046K07Rik		0.242	-0.047	-0.269	-0.558	-0.289	0.195	-0.827		0.47508	0.854589	0.197188	0.031596	0.461166	0.561563	0.010688		0	0	0	0	0	0	0
499	1810047C23Rik		0.085	0.065	0.133	0.114	-0.02	0.15	0.247		0.704154	0.65374	0.290891	0.464627	0.949218	0.456093	0.164332		0	0	0	0	0	0	0
500	1810047K05Rik		0.032	0.099	-0.11	-0.042	0.068	0.131	-0.152		0.881205	0.400492	0.307853	0.770806	0.763181	0.44398	0.314316		0	0	0	0	0	0	0
501	1810048P08Rik		-0.058	0.517	-1.121	-0.545	0.575	0.459	-1.666		0.771072	0.001265	1e-06	0.001061	0.012342	0.018771	1e-06		0	0	1	0	0	0	-1
502	1810049H13Rik		0.038	0.59	-1.375	-0.823	0.552	0.627	-2.198		0.889217	0.001814	1e-06	0.000258	0.03466	0.011178	0		0	0	1	0	0	0	-1
503	1810049N02Rik		-0.06	0.094	-0.249	-0.095	0.153	0.034	-0.344		0.739698	0.398529	0.021486	0.44184	0.415602	0.848276	0.023288		0	0	0	0	0	0	0
504	1810054D07Rik		-0.065	-0.888	0.604	-0.219	-0.823	-0.953	0.384		0.889217	0.00392	0.016609	0.442726	0.058611	0.020093	0.239578		0	0	0	0	0	0	0
505	1810054O13Rik		0.468	1.659	-0.677	0.514	1.191	2.126	-0.164		0.349081	0.000549	0.037091	0.164358	0.043599	0.001614	0.723596		0	1	0	0	-1	1	0
506	1810055E12Rik		0.02	-0.072	0.157	0.065	-0.092	-0.052	0.223		0.92737	0.532511	0.130729	0.620462	0.654334	0.762247	0.127647		0	0	0	0	0	0	0
507	1810055G02Rik		0.172	-0.487	0.897	0.238	-0.659	-0.315	1.136		0.593302	0.02904	0.00042	0.299956	0.064056	0.296117	0.000872		0	0	0	0	0	0	1
508	1810057C19Rik		-0.318	0.051	-0.893	-0.524	0.369	-0.267	-1.417		0.24292	0.800681	0.000177	0.016419	0.232955	0.317068	6.8e-05		0	0	0	0	0	0	-1
509	1810057E01Rik		-0.112	0.052	-0.221	-0.057	0.164	-0.061	-0.277		0.554218	0.70221	0.062328	0.708118	0.44702	0.752963	0.091607		0	0	0	0	0	0	0
510	1810058I14Rik		0.031	0.323	-0.247	0.044	0.292	0.354	-0.203		0.9086	0.032762	0.065279	0.80487	0.222078	0.091679	0.269376		0	0	0	0	0	0	0
511	1810058I24Rik		-0.061	0.499	0.121	0.681	0.56	0.439	0.801		0.825695	0.007289	0.415078	0.001627	0.044938	0.067799	0.001555		0	0	0	0	0	0	0
512	1810058M03Rik		0.047	0.097	-0.489	-0.439	0.05	0.144	-0.928		0.897617	0.635484	0.012587	0.046107	0.907218	0.624315	0.002157		0	0	0	0	0	0	0
513	1810059A23Rik		0.008	0.16	-0.253	-0.101	0.152	0.169	-0.354		0.965257	0.085041	0.007361	0.315472	0.324826	0.201759	0.007604		0	0	0	0	0	0	0
514	1810059G22Rik		-0.188	-0.041	0.181	0.329	0.148	-0.229	0.51		0.255166	0.743481	0.087751	0.014681	0.448573	0.162437	0.00312		0	0	0	0	0	0	0
515	1810060C03Rik		-0.154	-0.386	0.122	-0.11	-0.232	-0.54	0.012		0.317738	0.002808	0.203016	0.340132	0.183589	0.004336	0.934354		0	0	0	0	0	0	0
516	1810060D16Rik		0.127	0.15	-0.055	-0.032	0.023	0.277	-0.087		0.651998	0.399149	0.751373	0.892973	0.955129	0.275342	0.719366		0	0	0	0	0	0	0
517	1810060J02Rik		0.001	0.139	-0.098	0.04	0.138	0.14	-0.058		0.995999	0.213555	0.343628	0.773807	0.477373	0.387553	0.705422		0	0	0	0	0	0	0
518	1810061M12Rik		-0.049	0.181	-0.172	0.058	0.231	0.132	-0.114		0.865129	0.259846	0.244382	0.770385	0.401495	0.581457	0.597783		0	0	0	0	0	0	0
519	1810062G17Rik		-0.317	0.103	-0.433	-0.013	0.419	-0.214	-0.446		0.063318	0.347375	0.000728	0.927737	0.030782	0.173051	0.005407		0	0	0	0	0	0	0
520	1810062O14Rik		-0.056	-0.069	0	-0.013	-0.013	-0.125	-0.013		0.718663	0.482546	0.99898	0.922759	0.954429	0.369268	0.924048		0	0	0	0	0	0	0
521	1810063B05Rik		-0.012	0.285	-0.593	-0.296	0.297	0.274	-0.89		0.982687	0.226521	0.012594	0.25159	0.467769	0.426539	0.0089		0	0	0	0	0	0	0
522	1810063B07Rik		-0.13	0.025	0.35	0.505	0.155	-0.104	0.855		0.587889	0.888	0.021659	0.007812	0.577152	0.656554	0.000798		0	0	0	0	0	0	0
523	1810063P04Rik		-0.045	-0.981	1.766	0.829	-0.937	-1.026	2.595		0.924202	0.001921	8e-06	0.006665	0.033468	0.012635	5e-06		0	0	-1	0	0	-1	1
524	1810073E21Rik		0.273	0.012	0.119	-0.142	-0.261	0.284	-0.022		0.216947	0.947091	0.386356	0.393265	0.296358	0.186884	0.915713		0	0	0	0	0	0	0
525	1810073G14Rik		-0.053	0.079	-0.061	0.071	0.132	0.026	0.01		0.883098	0.708707	0.751716	0.770806	0.72326	0.937143	0.969839		0	0	0	0	0	0	0
526	1810073H04Rik		-0.713	0.809	-1.438	0.085	1.522	0.096	-1.353		0.59788	0.358785	0.080011	0.943572	0.299907	0.949986	0.231062		0	0	0	0	0	0	0
527	1810073N04Rik		0.014	-0.134	0.399	0.251	-0.148	-0.12	0.651		0.936129	0.141686	0.000351	0.01831	0.334677	0.362725	0.000114		0	0	0	0	0	0	0
528	1810074P20Rik		-0.148	-0.032	0.51	0.626	0.116	-0.18	1.136		0.511039	0.849934	0.002103	0.001801	0.674613	0.408577	7.5e-05		0	0	0	0	0	0	1
529	18S_rRNA_X00686_301		-0.051	-0.444	0.142	-0.251	-0.393	-0.495	-0.109		0.938523	0.190315	0.66406	0.51596	0.509814	0.311909	0.817837		0	0	0	0	0	0	0
530	18S_rRNA_X00686_849		-0.295	-0.375	-0.095	-0.176	-0.081	-0.67	-0.271		0.571843	0.272683	0.778518	0.665454	0.913957	0.175271	0.55048		0	0	0	0	0	0	0
531	2010001F03Rik		0.218	0.006	-0.073	-0.285	-0.212	0.224	-0.358		0.196604	0.96274	0.48784	0.028142	0.261663	0.169326	0.021663		0	0	0	0	0	0	0
532	2010001H16Rik		-0.13	0.254	-0.637	-0.253	0.384	0.124	-0.89		0.710997	0.236458	0.004996	0.283112	0.286372	0.705306	0.005155		0	0	0	0	0	0	0
533	2010001J22Rik		0.311	0.12	-0.363	-0.553	-0.19	0.431	-0.916		0.404693	0.651306	0.12145	0.051788	0.683809	0.237942	0.010968		0	0	0	0	0	0	0
534	2010001M09Rik		-0.104	0.032	-0.024	0.111	0.136	-0.072	0.087		0.593366	0.821378	0.848749	0.435315	0.546527	0.709701	0.610099		0	0	0	0	0	0	0
535	2010001O09Rik		0.036	0.284	-0.208	0.04	0.248	0.319	-0.167		0.843897	0.013693	0.036494	0.750188	0.151118	0.04433	0.2087		0	0	0	0	0	0	0
536	2010002A02Rik		-0.286	-0.171	-0.027	0.089	0.115	-0.457	0.062		0.055754	0.077901	0.776941	0.401458	0.484525	0.006189	0.62678		0	0	0	0	0	0	0
537	2010002H18Rik		0.156	0.288	-0.273	-0.141	0.131	0.444	-0.414		0.476056	0.058729	0.051004	0.387065	0.623961	0.048475	0.037376		0	0	0	0	0	0	0
538	2010003J03Rik		0.002	-0.035	0.039	0.002	-0.037	-0.034	0.041		0.996212	0.838888	0.801408	0.993741	0.913587	0.896751	0.852437		0	0	0	0	0	0	0
539	2010003K11Rik		0.218	-0.188	1.202	0.796	-0.406	0.03	1.998		0.631106	0.524764	0.000511	0.018414	0.408489	0.952392	0.000143		0	0	-1	0	0	0	1
540	2010003K15Rik		0.197	0.635	-0.771	-0.333	0.438	0.832	-1.104		0.561315	0.011627	0.001923	0.172096	0.242857	0.021202	0.001693		0	0	0	0	0	0	-1
541	2010003O02Rik		-0.045	0.436	-0.583	-0.102	0.48	0.391	-0.685		0.897617	0.028555	0.00352	0.641105	0.124057	0.146862	0.010081		0	0	0	0	0	0	0
542	2010004B12Rik		-0.203	-0.26	0.048	-0.009	-0.057	-0.463	0.039		0.408846	0.120861	0.771177	0.969342	0.872826	0.064543	0.87		0	0	0	0	0	0	0
543	2010004M13Rik		-0.538	0.306	-0.8	0.044	0.844	-0.233	-0.756		0.056935	0.093283	0.000322	0.849709	0.013186	0.370762	0.004635		0	0	0	0	0	0	0
544	2010004N17Rik		-0.317	-0.228	-0.019	0.07	0.089	-0.544	0.051		0.227447	0.200548	0.9187	0.749597	0.801642	0.046179	0.839832		0	0	0	0	0	0	0
545	2010005A06Rik		-0.048	-0.486	0.779	0.342	-0.437	-0.534	1.121		0.930759	0.098355	0.008751	0.283112	0.376942	0.202519	0.00772		0	0	0	0	0	0	1
546	2010005J08Rik		0.206	-0.105	0.101	-0.209	-0.31	0.101	-0.108		0.141004	0.261184	0.238396	0.047027	0.05351	0.460476	0.372743		0	0	0	0	0	0	0
547	2010005O13Rik		0.025	0.813	-1.092	-0.304	0.788	0.838	-1.397		0.884166	2.1e-05	0	0.008625	0.000736	0.000274	0		0	0	1	0	0	0	-1
548	2010007E07Rik		-0.064	0.08	-0.157	-0.014	0.143	0.016	-0.171		0.768837	0.551297	0.187154	0.937274	0.533207	0.943473	0.307193		0	0	0	0	0	0	0
549	2010007H12Rik		0.134	-0.036	0.222	0.052	-0.171	0.098	0.274		0.477931	0.795258	0.063488	0.740306	0.43198	0.604736	0.098811		0	0	0	0	0	0	0
550	2010007K12Rik		-0.428	-0.577	0.229	0.08	-0.149	-1.005	0.309		0.047188	0.001317	0.071313	0.613758	0.533448	0.000704	0.08181		0	0	0	0	0	-1	0
551	2010007L18Rik		-0.149	-0.007	-0.05	0.093	0.142	-0.156	0.043		0.458712	0.965974	0.706168	0.550779	0.555476	0.429156	0.818816		0	0	0	0	0	0	0
552	2010008E23Rik		-0.01	-0.097	0.007	-0.08	-0.087	-0.106	-0.072		0.969077	0.409736	0.95276	0.550793	0.68483	0.535215	0.646102		0	0	0	0	0	0	0
553	2010009J12Rik		-0.085	-0.252	0.109	-0.058	-0.167	-0.337	0.051		0.696235	0.067304	0.379687	0.721147	0.472711	0.088447	0.785241		0	0	0	0	0	0	0
554	2010011I20Rik		-0.2	0.111	-0.447	-0.136	0.312	-0.089	-0.583		0.320568	0.42048	0.002692	0.371293	0.173673	0.666836	0.004291		0	0	0	0	0	0	0
555	2010012C16Rik		0.196	0.275	0.017	0.096	0.079	0.471	0.113		0.347704	0.059955	0.908126	0.556234	0.772253	0.033087	0.546632		0	0	0	0	0	0	0
556	2010012F05Rik		0.161	-0.946	1.826	0.72	-1.106	-0.785	2.546		0.541199	0.000297	0	0.001883	0.003067	0.008587	0		0	0	-1	0	1	0	1
557	2010012O05Rik		0.042	0.226	-0.191	-0.008	0.183	0.268	-0.198		0.865862	0.109114	0.139283	0.968741	0.445716	0.183511	0.27145		0	0	0	0	0	0	0
558	2010013E08Rik		0.052	-0.097	0.116	-0.034	-0.149	-0.045	0.082		0.883556	0.635655	0.52944	0.899174	0.678813	0.891258	0.760622		0	0	0	0	0	0	0
559	2010015P12Rik		0.234	0.092	0.021	-0.121	-0.142	0.326	-0.1		0.259257	0.528197	0.88717	0.450901	0.577583	0.117013	0.599133		0	0	0	0	0	0	0
560	2010016B19Rik		0.073	0.173	-0.349	-0.249	0.1	0.246	-0.598		0.687166	0.122097	0.003508	0.047561	0.619753	0.12929	0.00095		0	0	0	0	0	0	0
561	2010100O12Rik		-0.05	0.083	-0.049	0.085	0.134	0.033	0.036		0.864757	0.626009	0.759246	0.662029	0.653656	0.905003	0.877973		0	0	0	0	0	0	0
562	2010106G01Rik		-0.28	-0.389	0.646	0.537	-0.109	-0.668	1.183		0.33733	0.056875	0.002673	0.019898	0.774426	0.030879	0.000425		0	0	0	0	0	0	1
563	2010107E04Rik		-0.153	0.161	-0.352	-0.037	0.314	0.008	-0.389		0.398033	0.18995	0.006065	0.810117	0.127976	0.969986	0.021927		0	0	0	0	0	0	0
564	2010107H07Rik		-0.484	0.197	-0.958	-0.276	0.682	-0.287	-1.234		0.070069	0.255514	6.4e-05	0.145837	0.029136	0.252411	0.000122		0	0	0	0	0	0	-1
565	2010110K16Rik		-0.081	0.239	-0.476	-0.157	0.319	0.158	-0.633		0.758257	0.134859	0.004622	0.374359	0.230811	0.500151	0.006412		0	0	0	0	0	0	0
566	2010110M21Rik		-0.112	0.188	-0.275	0.025	0.299	0.076	-0.25		0.555386	0.134808	0.02448	0.882193	0.15277	0.68847	0.12339		0	0	0	0	0	0	0
567	2010200O16Rik		0.021	-0.282	0.377	0.075	-0.302	-0.261	0.452		0.951283	0.102281	0.023791	0.715678	0.289646	0.288583	0.047527		0	0	0	0	0	0	0
568	2010203O07Rik		0.178	-0.204	0.288	-0.093	-0.382	-0.026	0.195		0.436634	0.185757	0.049104	0.604243	0.139436	0.921539	0.327703		0	0	0	0	0	0	0
569	2010204I15Rik		-0.147	-0.228	0.81	0.728	-0.082	-0.375	1.538		0.517499	0.131415	7.8e-05	0.000699	0.779602	0.091298	7e-06		0	0	0	0	0	0	1
570	2010204O13Rik		0.114	-0.054	0.15	-0.018	-0.168	0.059	0.131		0.823555	0.872895	0.596369	0.963804	0.768142	0.905378	0.748093		0	0	0	0	0	0	0
571	2010205O06Rik		-0.036	0.101	-0.463	-0.326	0.137	0.065	-0.789		0.914192	0.576913	0.009381	0.091415	0.670131	0.815199	0.003013		0	0	0	0	0	0	0
572	2010300G19Rik		0.1	-0.445	0.21	-0.334	-0.545	-0.345	-0.124		0.889442	0.256793	0.571377	0.450064	0.417448	0.551334	0.820724		0	0	0	0	0	0	0
573	2010301N04Rik		-0.108	-0.025	-0.127	-0.044	0.083	-0.134	-0.172		0.608138	0.869813	0.307854	0.793778	0.749389	0.503904	0.327703		0	0	0	0	0	0	0
574	2010305A19Rik		0.031	0.005	-0.139	-0.165	-0.026	0.037	-0.304		0.903189	0.973307	0.273736	0.274639	0.931752	0.872523	0.092759		0	0	0	0	0	0	0
575	2010305C02Rik		0.222	0.496	-0.825	-0.551	0.274	0.718	-1.376		0.567005	0.059808	0.002874	0.054533	0.545514	0.06198	0.000918		0	0	0	0	0	0	-1
576	2010308M01Rik		0.049	-0.026	0.182	0.108	-0.074	0.023	0.29		0.861143	0.883122	0.196482	0.540219	0.808144	0.932021	0.144659		0	0	0	0	0	0	0
577	2010309J24Rik		-0.173	0.239	-0.285	0.127	0.412	0.066	-0.158		0.440517	0.116531	0.047537	0.457534	0.105719	0.778281	0.421563		0	0	0	0	0	0	0
578	2010309L07Rik		0.108	0.293	-0.32	-0.135	0.185	0.4	-0.455		0.759035	0.168671	0.105849	0.585462	0.632215	0.191824	0.101464		0	0	0	0	0	0	0
579	2010311D03Rik		-0.08	-0.083	0.239	0.237	-0.002	-0.163	0.476		0.773622	0.637062	0.122637	0.193479	0.996164	0.507636	0.035419		0	0	0	0	0	0	0
580	2010312A17Rik		-0.101	-0.248	0.064	-0.083	-0.147	-0.35	-0.019		0.622222	0.065983	0.610133	0.585125	0.52619	0.073983	0.916528		0	0	0	0	0	0	0
581	2010313D22Rik		0.117	0.006	0.263	0.152	-0.111	0.123	0.415		0.636033	0.971399	0.073761	0.381408	0.706783	0.596832	0.047536		0	0	0	0	0	0	0
582	2010315L10Rik		0.098	0.144	-0.072	-0.026	0.046	0.242	-0.097		0.502111	0.140878	0.427944	0.838601	0.814159	0.09234	0.446322		0	0	0	0	0	0	0
583	2010316F05Rik		-0.155	0.307	-0.065	0.397	0.462	0.151	0.331		0.418977	0.027871	0.596769	0.011253	0.042388	0.424208	0.055852		0	0	0	0	0	0	0
584	2010319A12Rik		-0.086	-0.09	-0.145	-0.149	-0.004	-0.176	-0.294		0.648189	0.451659	0.182742	0.248913	0.987803	0.301981	0.060823		0	0	0	0	0	0	0
585	2010319C14Rik		-0.165	0.546	-1.058	-0.348	0.711	0.38	-1.406		0.517802	0.006173	2.5e-05	0.066223	0.022147	0.124159	3.6e-05		0	0	1	0	0	0	-1
586	2010320M18Rik		-0.176	0.437	-0.524	0.089	0.613	0.26	-0.436		0.52958	0.028141	0.006515	0.6914	0.054696	0.331142	0.074905		0	0	0	0	0	0	0
587	2010321I05Rik		0.273	-0.229	0.092	-0.409	-0.502	0.044	-0.317		0.341827	0.236463	0.618042	0.059281	0.123266	0.892229	0.204366		0	0	0	0	0	0	0
588	2010321M09Rik		0.072	-0.083	0.304	0.149	-0.155	-0.011	0.453		0.684135	0.453813	0.007159	0.212478	0.405376	0.954082	0.005127		0	0	0	0	0	0	0
589	2010323F13Rik		0.165	0.548	-0.636	-0.253	0.383	0.713	-0.889		0.399336	0.001555	0.000188	0.084993	0.087512	0.003584	0.000187		0	0	0	0	0	0	0
590	2200001I15Rik		-0.522	-0.686	0.3	0.136	-0.164	-1.208	0.435		0.459686	0.149142	0.500374	0.821641	0.871029	0.085904	0.486253		0	0	0	0	0	0	0
591	2200002D01Rik		0.002	0.182	0.378	0.558	0.18	0.185	0.936		0.995754	0.268351	0.020075	0.006379	0.539713	0.443727	0.000641		0	0	0	0	0	0	0
592	2210008I11Rik		0.156	0.13	-0.272	-0.297	-0.025	0.286	-0.569		0.503114	0.406302	0.063461	0.084008	0.942557	0.20246	0.010344		0	0	0	0	0	0	0
593	2210010A19Rik		-0.132	0.059	0.03	0.221	0.191	-0.073	0.251		0.57698	0.723185	0.850175	0.191209	0.475709	0.761846	0.209811		0	0	0	0	0	0	0
594	2210010C17Rik		0.101	-1.22	1.097	-0.225	-1.321	-1.119	0.872		0.889389	0.007845	0.007469	0.631059	0.05351	0.062065	0.093671		0	-1	-1	0	0	0	0
595	2210010N04Rik		-0.097	0.06	0.002	0.158	0.156	-0.037	0.16		0.68321	0.705558	0.992558	0.328501	0.547815	0.880152	0.402032		0	0	0	0	0	0	0
596	2210011G09Rik		0.033	0.255	-0.232	-0.01	0.222	0.288	-0.242		0.879914	0.042947	0.043218	0.952127	0.268248	0.103356	0.121604		0	0	0	0	0	0	0
597	2210012G02Rik		-0.061	0.075	0.314	0.45	0.136	0.015	0.763		0.83406	0.671708	0.048448	0.020904	0.655312	0.960123	0.002816		0	0	0	0	0	0	0
598	2210013K02Rik		0.091	-0.045	0.096	-0.04	-0.136	0.046	0.055		0.564603	0.687946	0.320576	0.752866	0.449146	0.77527	0.699022		0	0	0	0	0	0	0
599	2210013O21Rik		0.091	0.324	-0.352	-0.12	0.233	0.415	-0.472		0.732016	0.055657	0.026754	0.520392	0.404342	0.086136	0.033448		0	0	0	0	0	0	0
600	2210015D19Rik		-0.07	0.166	-0.451	-0.215	0.236	0.096	-0.666		0.736733	0.19145	0.00161	0.123346	0.267337	0.613277	0.00114		0	0	0	0	0	0	0
601	2210015K02Rik		0.015	0.342	0.322	0.649	0.327	0.357	0.971		0.956143	0.021767	0.017877	0.000806	0.154554	0.08006	0.000126		0	0	0	0	0	0	0
602	2210016F16Rik		-0.02	-0.019	0.401	0.402	0.001	-0.039	0.803		0.925469	0.881465	0.001521	0.004585	0.998273	0.826762	0.000116		0	0	0	0	0	0	0
603	2210016L21Rik		0.066	0.412	-0.507	-0.16	0.346	0.478	-0.667		0.764619	0.007192	0.000939	0.267247	0.118404	0.023761	0.00145		0	0	0	0	0	0	0
604	2210018M03Rik		0.01	0.048	-0.412	-0.374	0.038	0.058	-0.787		0.973874	0.762061	0.005886	0.023857	0.904713	0.79815	0.000818		0	0	0	0	0	0	0
605	2210018M11Rik		0.139	-0.372	0.376	-0.136	-0.512	-0.233	0.24		0.530522	0.020152	0.011303	0.408632	0.045224	0.271221	0.204076		0	0	0	0	0	0	0
606	2210019E14Rik		-0.183	-0.519	0.852	0.516	-0.336	-0.702	1.367		0.367537	0.002489	2.5e-05	0.00338	0.143012	0.004554	8e-06		0	0	0	0	0	0	1
607	2210021A15Rik		-0.1	-0.334	0.462	0.229	-0.234	-0.434	0.691		0.612666	0.016684	0.00131	0.101981	0.268687	0.02961	0.00085		0	0	0	0	0	0	0
608	2210021J22Rik		-0.172	-0.373	0.057	-0.143	-0.201	-0.545	-0.086		0.653205	0.122247	0.81058	0.609929	0.645538	0.120004	0.795659		0	0	0	0	0	0	0
609	2210023G05Rik		0.068	0.259	-0.492	-0.301	0.191	0.327	-0.793		0.727126	0.039214	0.000559	0.028248	0.342901	0.067305	0.000197		0	0	0	0	0	0	0
610	2210037E17Rik		0.078	-0.274	-0.063	-0.415	-0.352	-0.196	-0.478		0.633474	0.016559	0.519124	0.002335	0.049948	0.190835	0.002684		0	0	0	0	0	0	0
611	2210039O17Rik		-0.47	-0.204	-0.292	-0.027	0.266	-0.675	-0.319		0.165947	0.368297	0.159882	0.930615	0.501356	0.050415	0.274242		0	0	0	0	0	0	0
612	2210404D11Rik		-0.073	-0.136	0.142	0.079	-0.062	-0.209	0.221		0.726016	0.291715	0.2303	0.597682	0.807885	0.258923	0.183133		0	0	0	0	0	0	0
613	2210404G23Rik		-0.265	0.04	-0.189	0.116	0.305	-0.224	-0.073		0.206655	0.79403	0.144274	0.465963	0.195532	0.269181	0.70163		0	0	0	0	0	0	0
614	2210407N10Rik		0.006	-0.056	-0.069	-0.132	-0.063	-0.05	-0.201		0.975532	0.582749	0.450554	0.221244	0.738409	0.744192	0.117362		0	0	0	0	0	0	0
615	2210408F11Rik		0.017	1.363	-1.204	0.143	1.346	1.38	-1.061		0.984139	0.003379	0.003278	0.761597	0.042587	0.023435	0.038489		0	1	1	0	-1	1	-1
616	2210408F21Rik		-0.121	0.346	-0.5	-0.034	0.467	0.225	-0.534		0.677536	0.06265	0.007159	0.888336	0.122565	0.389244	0.029695		0	0	0	0	0	0	0
617	2210408O09Rik		-0.059	0.122	-0.176	0.005	0.182	0.063	-0.171		0.803129	0.387092	0.170984	0.979727	0.452167	0.772936	0.345993		0	0	0	0	0	0	0
618	2210409M21Rik		0.008	0.236	-0.311	-0.084	0.228	0.245	-0.395		0.968241	0.028846	0.00391	0.463587	0.178505	0.099752	0.007198		0	0	0	0	0	0	0
619	2210410E06Rik		-0.249	0.603	-0.77	0.083	0.852	0.354	-0.687		0.36746	0.005949	0.000556	0.713988	0.01503	0.187828	0.009997		0	0	0	0	0	0	0
620	2210410P13Rik		-0.352	-0.196	-0.117	0.039	0.156	-0.548	-0.078		0.11372	0.185757	0.394462	0.837769	0.556342	0.021818	0.701776		0	0	0	0	0	0	0
621	2210411K11Rik		0.098	-0.156	-0.064	-0.317	-0.254	-0.058	-0.381		0.694573	0.310962	0.665189	0.063841	0.327357	0.813093	0.060781		0	0	0	0	0	0	0
622	2210412D01Rik		0.159	0.292	-0.332	-0.199	0.133	0.451	-0.53		0.472026	0.057003	0.022416	0.21932	0.621247	0.047052	0.011747		0	0	0	0	0	0	0
623	2210412K09Rik		-0.065	-0.138	0.213	0.14	-0.073	-0.203	0.354		0.806282	0.378909	0.138303	0.422493	0.816014	0.367554	0.083691		0	0	0	0	0	0	0
624	2210413P12Rik		-0.249	0.025	0.116	0.39	0.274	-0.223	0.506		0.318335	0.89736	0.460125	0.04141	0.337359	0.360633	0.028394		0	0	0	0	0	0	0
625	2210414H16Rik		-0.094	-0.049	-0.169	-0.124	0.045	-0.142	-0.293		0.532364	0.641713	0.07041	0.254701	0.821961	0.319913	0.030613		0	0	0	0	0	0	0
626	2210415M20Rik		0.005	-0.201	0.343	0.137	-0.206	-0.196	0.48		0.988264	0.201178	0.02549	0.439274	0.44665	0.39083	0.026167		0	0	0	0	0	0	0
627	2210417D09Rik		0.223	0.138	-0.343	-0.429	-0.085	0.361	-0.772		0.227447	0.270302	0.007834	0.006073	0.719587	0.057302	0.000355		0	0	0	0	0	0	0
628	2210418H06Rik		0.137	0.048	0.16	0.071	-0.089	0.184	0.232		0.44706	0.715054	0.149733	0.613758	0.691722	0.290018	0.139045		0	0	0	0	0	0	0
629	2210418O10Rik		-0.17	-0.143	-0.034	-0.008	0.027	-0.313	-0.042		0.438776	0.335171	0.815319	0.970878	0.935249	0.144747	0.840112		0	0	0	0	0	0	0
630	2210419D22Rik		0.08	0.433	-0.725	-0.372	0.353	0.513	-1.097		0.799957	0.02956	0.000861	0.072771	0.258696	0.066561	0.00049		0	0	0	0	0	0	-1
631	2300003P22Rik		0.102	-0.304	0.646	0.241	-0.405	-0.202	0.887		0.506322	0.009252	2.2e-05	0.037599	0.027654	0.17062	2.5e-05		0	0	0	0	0	0	0
632	2300004C15Rik		-0.098	0.109	-0.28	-0.073	0.207	0.011	-0.353		0.751542	0.574239	0.109169	0.752866	0.53509	0.97147	0.147552		0	0	0	0	0	0	0
633	2300009A05Rik		0.08	0.323	-0.632	-0.389	0.243	0.402	-1.021		0.80027	0.087118	0.002088	0.061125	0.44705	0.136147	0.000804		0	0	0	0	0	0	-1
634	2310001A20Rik		0.233	0.48	-0.451	-0.204	0.247	0.713	-0.654		0.333832	0.009728	0.007386	0.253108	0.373765	0.009957	0.006151		0	0	0	0	0	0	0
635	2310001H12Rik		-0.073	-0.073	0.033	0.033	0	-0.147	0.066		0.654742	0.482546	0.740385	0.796238	0.999632	0.320467	0.632054		0	0	0	0	0	0	0
636	2310001H17Rik		-0.598	0.211	-0.992	-0.183	0.809	-0.388	-1.175		0.078739	0.34567	0.000317	0.465146	0.03915	0.226689	0.001053		0	0	0	0	0	0	-1
637	2310002B06Rik		0.001	-0.286	0.674	0.387	-0.287	-0.285	1.06		0.997692	0.115853	0.001137	0.056544	0.347964	0.27375	0.000498		0	0	0	0	0	0	1
638	2310002F18Rik		0.309	0.345	0.099	0.136	0.036	0.654	0.235		0.113998	0.016403	0.409711	0.348116	0.898589	0.005011	0.163415		0	0	0	0	0	0	0
639	2310003C23Rik		-0.139	-0.235	0.104	0.009	-0.095	-0.374	0.113		0.353011	0.030178	0.264851	0.949796	0.602263	0.022217	0.393927		0	0	0	0	0	0	0
640	2310003F16Rik		-0.106	0.095	0.02	0.221	0.202	-0.011	0.241		0.701458	0.591948	0.911069	0.235411	0.500682	0.969126	0.273963		0	0	0	0	0	0	0
641	2310003H01Rik		0.115	0.437	-0.904	-0.582	0.321	0.552	-1.486		0.523963	0.003087	5e-06	0.000679	0.111365	0.007807	1e-06		0	0	0	0	0	0	-1
642	2310003L22Rik		0.089	0.127	-0.161	-0.123	0.038	0.216	-0.285		0.557007	0.202668	0.083741	0.259508	0.851933	0.136936	0.03536		0	0	0	0	0	0	0
643	2310003P10Rik		-0.108	0.04	-0.18	-0.032	0.148	-0.067	-0.211		0.604659	0.78332	0.145528	0.856296	0.532866	0.745159	0.221072		0	0	0	0	0	0	0
644	2310004H21Rik		0.024	-0.174	0.354	0.156	-0.199	-0.15	0.51		0.926877	0.203325	0.010829	0.301651	0.396239	0.453862	0.009518		0	0	0	0	0	0	0
645	2310004I03Rik		-0.084	0.574	-0.804	-0.145	0.659	0.49	-0.949		0.653205	0.000554	1.1e-05	0.25848	0.005762	0.012305	4.4e-05		0	0	0	0	0	0	0
646	2310004I24Rik		-0.074	-0.069	-0.289	-0.284	0.005	-0.143	-0.574		0.745484	0.636847	0.03224	0.06796	0.988075	0.486249	0.00539		0	0	0	0	0	0	0
647	2310004L02Rik		-0.098	0.267	-0.639	-0.275	0.365	0.169	-0.914		0.661734	0.063939	0.000264	0.076992	0.120087	0.405572	0.000223		0	0	0	0	0	0	0
648	2310004N11Rik		0.248	-0.537	0.809	0.023	-0.786	-0.289	0.832		0.382046	0.012491	0.000483	0.928641	0.024462	0.297617	0.003901		0	0	0	0	0	0	0
649	2310004N24Rik		-0.064	0.209	-0.373	-0.101	0.273	0.144	-0.474		0.825695	0.218217	0.024421	0.61319	0.342144	0.565064	0.038639		0	0	0	0	0	0	0
650	2310005L22Rik		-0.089	-0.45	0.015	-0.346	-0.361	-0.538	-0.331		0.793569	0.033402	0.943963	0.114267	0.277905	0.070848	0.198003		0	0	0	0	0	0	0
651	2310005N01Rik		-0.141	-0.116	0.228	0.253	0.025	-0.257	0.481		0.438559	0.346071	0.049926	0.064428	0.925775	0.148058	0.00698		0	0	0	0	0	0	0
652	2310005N03Rik		0.19	0.306	-0.392	-0.277	0.115	0.496	-0.669		0.447156	0.07578	0.018473	0.132852	0.716135	0.05321	0.006528		0	0	0	0	0	0	0
653	2310005O14Rik		0.036	0.504	-0.543	-0.075	0.469	0.54	-0.618		0.914144	0.010288	0.003511	0.723022	0.108271	0.04305	0.012002		0	0	0	0	0	0	0
654	2310005P05Rik		0.656	0.513	-0.676	-0.819	-0.143	1.169	-1.495		0.005684	0.001836	9e-05	0.000105	0.529901	0.000214	2e-06		0	0	0	0	0	1	-1
655	2310007D07Rik		-0.164	0.215	-0.483	-0.104	0.379	0.05	-0.587		0.598171	0.28915	0.016295	0.665732	0.261944	0.881544	0.032804		0	0	0	0	0	0	0
656	2310007F21Rik		-0.012	0.326	-0.696	-0.358	0.338	0.314	-1.055		0.952116	0.00714	1.4e-05	0.005875	0.058575	0.049092	7e-06		0	0	0	0	0	0	-1
657	2310007G05Rik		-0.009	-0.338	0.614	0.285	-0.328	-0.347	0.899		0.974906	0.026883	0.000405	0.07135	0.167777	0.096755	0.000288		0	0	0	0	0	0	0
658	2310007H09Rik		-0.473	0.045	-0.861	-0.342	0.518	-0.428	-1.203		0.238656	0.884452	0.003346	0.25088	0.255941	0.276192	0.003473		0	0	0	0	0	0	-1
659	2310007O11Rik		-0.179	-0.19	-0.218	-0.229	-0.011	-0.369	-0.446		0.253477	0.082507	0.035296	0.058106	0.965783	0.029205	0.005039		0	0	0	0	0	0	0
660	2310008H04Rik		-0.073	-0.243	0.428	0.257	-0.171	-0.316	0.684		0.710203	0.051449	0.001553	0.056544	0.405376	0.077012	0.000617		0	0	0	0	0	0	0
661	2310008H09Rik		0.048	-0.01	-0.099	-0.156	-0.058	0.038	-0.255		0.785975	0.93734	0.303838	0.169504	0.774559	0.817343	0.064936		0	0	0	0	0	0	0
662	2310008I22Rik		0.099	-0.29	0.481	0.092	-0.389	-0.191	0.573		0.531932	0.012919	0.000254	0.434055	0.036183	0.204326	0.000821		0	0	0	0	0	0	0
663	2310008M10Rik		0.091	-0.264	1.187	0.832	-0.355	-0.173	2.019		0.716026	0.092261	5e-06	0.000343	0.170048	0.444645	1e-06		0	0	-1	0	0	0	1
664	2310009A05Rik		-0.033	0.062	0.035	0.129	0.095	0.029	0.164		0.914442	0.724839	0.831597	0.478795	0.759393	0.917307	0.438206		0	0	0	0	0	0	0
665	2310009B15Rik		0.159	0.08	0.052	-0.027	-0.078	0.239	0.025		0.526872	0.644247	0.749862	0.907422	0.814159	0.316874	0.914735		0	0	0	0	0	0	0
666	2310009E04Rik		-0.123	0.201	-0.583	-0.259	0.324	0.078	-0.843		0.493208	0.098725	0.000172	0.054894	0.109289	0.668932	0.000134		0	0	0	0	0	0	0
667	2310009E07Rik		0.143	0.122	-0.195	-0.216	-0.021	0.265	-0.411		0.406184	0.297405	0.075304	0.094488	0.935249	0.120218	0.012835		0	0	0	0	0	0	0
668	2310009N05Rik		0.555	0.028	0.042	-0.485	-0.527	0.583	-0.443		0.034038	0.881658	0.796787	0.013127	0.060082	0.025109	0.043551		0	0	0	0	0	0	0
669	2310010B21Rik		0.172	-0.078	0.223	-0.027	-0.25	0.094	0.196		0.537221	0.693371	0.187306	0.914269	0.426806	0.74001	0.413461		0	0	0	0	0	0	0
670	2310010G13Rik		0.054	0.258	-0.361	-0.158	0.203	0.312	-0.519		0.799957	0.049503	0.005988	0.252023	0.339606	0.09281	0.005279		0	0	0	0	0	0	0
671	2310010I15Rik		0.043	-0.141	0.141	-0.043	-0.184	-0.099	0.099		0.826317	0.210257	0.174084	0.760447	0.335461	0.553015	0.508232		0	0	0	0	0	0	0
672	2310010J17Rik		0.002	0.125	-0.323	-0.2	0.122	0.127	-0.523		0.994204	0.337731	0.013052	0.15576	0.600575	0.505201	0.005901		0	0	0	0	0	0	0
673	2310011G17Rik		-0.146	0.365	-0.884	-0.373	0.511	0.22	-1.256		0.57914	0.042762	0.000112	0.053965	0.079607	0.377702	9.9e-05		0	0	0	0	0	0	-1
674	2310014B11Rik		0.376	0.294	-0.315	-0.397	-0.082	0.67	-0.711		0.01967	0.008796	0.002991	0.002156	0.645593	0.001051	0.000102		0	0	0	0	0	0	0
675	2310014D11Rik		-0.068	0.154	-0.403	-0.181	0.222	0.085	-0.584		0.746925	0.233825	0.003673	0.20071	0.306669	0.663068	0.003078		0	0	0	0	0	0	0
676	2310014H01Rik		-0.269	-0.532	0.842	0.58	-0.263	-0.801	1.422		0.186741	0.002102	2.6e-05	0.001599	0.24906	0.002289	6e-06		0	0	0	0	0	0	1
677	2310014H19Rik		0.122	0.299	0.022	0.2	0.178	0.421	0.222		0.503247	0.022955	0.855449	0.132502	0.391593	0.028323	0.157136		0	0	0	0	0	0	0
678	2310015N07Rik		0.199	0.233	0.039	0.073	0.034	0.433	0.112		0.390045	0.139206	0.802227	0.699699	0.921316	0.066529	0.59477		0	0	0	0	0	0	0
679	2310016A09Rik		-0.054	0.417	-0.842	-0.371	0.471	0.363	-1.214		0.852315	0.019905	0.000112	0.045251	0.089334	0.128599	9e-05		0	0	0	0	0	0	-1
680	2310016C08Rik		1.772	-0.548	1.093	-1.227	-2.32	1.224	-0.135		0.018945	0.223814	0.015238	0.020033	0.008831	0.069861	0.830959		1	0	-1	1	1	0	0
681	2310016C16Rik		0.072	0.188	-0.085	0.032	0.116	0.26	-0.053		0.843186	0.366891	0.671007	0.911163	0.769593	0.386885	0.855063		0	0	0	0	0	0	0
682	2310016F22Rik		-0.43	-0.379	1.772	1.823	0.051	-0.809	3.594		0.483477	0.358785	0.000406	0.00122	0.95714	0.172399	2.3e-05		0	0	-1	-1	0	0	1
683	2310016K04Rik		0.225	0.15	0.115	0.04	-0.076	0.375	0.155		0.416904	0.431068	0.513019	0.872577	0.844105	0.167061	0.531895		0	0	0	0	0	0	0
684	2310016M24Rik		0.088	0.141	-0.22	-0.167	0.053	0.229	-0.387		0.733856	0.37757	0.13324	0.342177	0.875212	0.316832	0.06516		0	0	0	0	0	0	0
685	2310020H19Rik		-0.244	-0.422	0.591	0.413	-0.179	-0.666	1.004		0.254994	0.010738	0.000654	0.016781	0.481575	0.008323	0.000158		0	0	0	0	0	0	1
686	2310020H20Rik		0.023	-0.003	0.163	0.138	-0.026	0.02	0.301		0.922552	0.985155	0.150618	0.310288	0.923678	0.923381	0.065127		0	0	0	0	0	0	0
687	2310020N23Rik		-0.004	-0.018	-0.037	-0.051	-0.014	-0.022	-0.088		0.989859	0.906739	0.780598	0.757743	0.963622	0.922223	0.626517		0	0	0	0	0	0	0
688	2310020P08Rik		0.105	0.099	0.15	0.144	-0.006	0.204	0.294		0.563679	0.413358	0.174308	0.272807	0.982396	0.239107	0.064395		0	0	0	0	0	0	0
689	2310021P13Rik		-0.039	-0.223	0.376	0.191	-0.185	-0.262	0.568		0.914144	0.232229	0.036782	0.35685	0.581764	0.332426	0.026982		0	0	0	0	0	0	0
690	2310022A10Rik		0.117	-0.267	0.583	0.199	-0.384	-0.15	0.782		0.612492	0.07757	0.000783	0.217272	0.122721	0.491628	0.001061		0	0	0	0	0	0	0
691	2310022B05Rik		-0.143	0.237	-0.534	-0.154	0.38	0.094	-0.688		0.702197	0.305906	0.019066	0.56252	0.329109	0.79642	0.029		0	0	0	0	0	0	0
692	2310022K01Rik		0.061	0.26	-0.296	-0.097	0.199	0.321	-0.392		0.746223	0.03338	0.011173	0.456701	0.303198	0.064146	0.015194		0	0	0	0	0	0	0
693	2310022M17Rik		-0.069	-0.009	-0.267	-0.207	0.06	-0.078	-0.474		0.663208	0.938336	0.008698	0.062879	0.750786	0.596857	0.002151		0	0	0	0	0	0	0
694	2310024N18Rik		-0.284	-0.39	0.251	0.145	-0.106	-0.673	0.397		0.238349	0.026375	0.098092	0.429584	0.7316	0.012951	0.066224		0	0	0	0	0	0	0
695	2310028O11Rik		-0.161	0.027	-0.441	-0.253	0.188	-0.134	-0.694		0.414358	0.859915	0.002535	0.086446	0.410845	0.494811	0.001185		0	0	0	0	0	0	0
696	2310030G09Rik		-0.068	0.423	-0.951	-0.46	0.491	0.355	-1.411		0.681205	0.001529	1e-06	0.001102	0.012133	0.027842	1e-06		0	0	0	0	0	0	-1
697	2310031A18Rik		0.005	0.63	-0.865	-0.24	0.625	0.635	-1.105		0.992459	0.007192	0.000425	0.277256	0.068893	0.041491	0.00083		0	0	0	0	0	0	-1
698	2310032D16Rik		-0.291	0.079	-1.512	-1.143	0.37	-0.213	-2.655		0.53704	0.820839	0.00017	0.003958	0.496072	0.650532	2.8e-05		0	0	1	1	0	0	-1
699	2310032M22Rik		0.044	-0.002	-0.024	-0.07	-0.046	0.042	-0.094		0.869405	0.990421	0.872395	0.693516	0.886216	0.863744	0.636977		0	0	0	0	0	0	0
700	2310033F14Rik		-0.071	-0.209	0.276	0.138	-0.138	-0.279	0.413		0.674056	0.052972	0.009294	0.224223	0.438697	0.071859	0.006445		0	0	0	0	0	0	0
701	2310033P09Rik		0.054	-0.393	0.503	0.056	-0.447	-0.339	0.559		0.872021	0.044231	0.008538	0.813825	0.152534	0.207699	0.02851		0	0	0	0	0	0	0
702	2310035K24Rik		0.069	-0.162	0.52	0.289	-0.231	-0.093	0.81		0.696235	0.13557	0.000184	0.021664	0.202469	0.559118	8.2e-05		0	0	0	0	0	0	0
703	2310035N23Rik		-0.209	0.114	-0.201	0.122	0.323	-0.095	-0.079		0.278905	0.390417	0.10087	0.407401	0.143191	0.631386	0.656748		0	0	0	0	0	0	0
704	2310036D04Rik		-0.281	0.469	-1.054	-0.305	0.75	0.188	-1.359		0.296221	0.019093	4.5e-05	0.128507	0.024304	0.485395	8.7e-05		0	0	1	0	0	0	-1
705	2310036D22Rik		-0.153	0.682	-1.229	-0.394	0.835	0.529	-1.623		0.413722	0.000307	1e-06	0.009882	0.002566	0.012109	1e-06		0	0	1	0	0	0	-1
706	2310036O22Rik		-0.188	-0.421	0.48	0.246	-0.233	-0.608	0.726		0.486324	0.028846	0.009158	0.210042	0.452217	0.031337	0.006016		0	0	0	0	0	0	0
707	2310037I24Rik		0.236	0.046	0.042	-0.148	-0.19	0.282	-0.107		0.215931	0.744944	0.739881	0.294677	0.387939	0.133282	0.531401		0	0	0	0	0	0	0
708	2310038D14Rik		-0.006	0.04	0.008	0.054	0.046	0.034	0.063		0.98569	0.811982	0.959513	0.773745	0.88957	0.893124	0.764044		0	0	0	0	0	0	0
709	2310039H08Rik		0.027	0.188	-0.181	-0.02	0.161	0.215	-0.201		0.936725	0.280437	0.257463	0.932165	0.608222	0.394538	0.374308		0	0	0	0	0	0	0
710	2310040A07Rik		0.049	0.198	-0.025	0.123	0.149	0.247	0.098		0.88716	0.299268	0.898391	0.574916	0.670197	0.369017	0.704927		0	0	0	0	0	0	0
711	2310040B03Rik		-0.445	0.016	-0.657	-0.195	0.461	-0.429	-0.852		0.054565	0.925782	0.000303	0.221004	0.064146	0.053659	0.000527		0	0	0	0	0	0	0
712	2310040C09Rik		-0.002	-0.224	0.138	-0.085	-0.223	-0.226	0.054		0.995999	0.100264	0.26516	0.590848	0.328372	0.246369	0.774124		0	0	0	0	0	0	0
713	2310040G24Rik		-0.491	0.132	-0.662	-0.039	0.623	-0.359	-0.701		0.066005	0.45017	0.000942	0.863979	0.040064	0.151036	0.005755		0	0	0	0	0	0	0
714	2310041H06Rik		0.221	0.511	-1.082	-0.792	0.29	0.732	-1.873		0.328578	0.005064	9e-06	0.000431	0.257894	0.006411	2e-06		0	0	1	0	0	0	-1
715	2310042G06Rik		-0.308	-0.09	0.005	0.223	0.219	-0.398	0.228		0.103275	0.482546	0.972469	0.105694	0.297018	0.040012	0.159185		0	0	0	0	0	0	0
716	2310042L06Rik		0.044	-0.877	1.791	0.869	-0.922	-0.833	2.66		0.892625	0.000528	1e-06	0.000637	0.00848	0.007077	0		0	0	-1	0	0	0	1
717	2310042N02Rik		0.13	0.203	-0.259	-0.186	0.073	0.332	-0.445		0.352152	0.040989	0.007694	0.07603	0.674613	0.026392	0.0023		0	0	0	0	0	0	0
718	2310043N10Rik		1.264	0.061	1.578	0.375	-1.203	1.325	1.953		0.008255	0.837584	3.7e-05	0.197637	0.015923	0.005267	9.8e-05		1	0	-1	0	1	1	1
719	2310044G17Rik		-0.279	-1.06	0.703	-0.078	-0.781	-1.338	0.626		0.111006	1.6e-05	3.1e-05	0.56183	0.002387	6.2e-05	0.000921		0	-1	0	0	0	-1	0
720	2310044H10Rik		0.119	0.161	-0.282	-0.24	0.042	0.281	-0.522		0.587769	0.258275	0.039588	0.12549	0.89211	0.173632	0.010574		0	0	0	0	0	0	0
721	2310045A20Rik		0.172	0.717	-0.04	0.505	0.544	0.889	0.465		0.602296	0.004953	0.853979	0.037357	0.128432	0.012408	0.09585		0	0	0	0	0	0	0
722	2310045B01Rik		0.096	0.252	-0.564	-0.408	0.155	0.348	-0.972		0.711643	0.118798	0.001688	0.026974	0.589856	0.135446	0.000391		0	0	0	0	0	0	0
723	2310045K21Rik		-0.221	-0.489	0.433	0.165	-0.268	-0.71	0.598		0.274546	0.003704	0.003514	0.27561	0.24737	0.004537	0.003933		0	0	0	0	0	0	0
724	2310045L10Rik		0.006	0.051	-0.243	-0.198	0.045	0.057	-0.441		0.990818	0.825411	0.200298	0.387451	0.920022	0.868015	0.101392		0	0	0	0	0	0	0
725	2310045N01Rik		-0.002	-0.209	0.143	-0.063	-0.207	-0.211	0.08		0.995999	0.290977	0.433371	0.798202	0.557513	0.464284	0.767913		0	0	0	0	0	0	0
726	2310046M24Rik		-0.313	-0.04	-0.257	0.017	0.274	-0.353	-0.24		0.108401	0.781126	0.038628	0.924082	0.206979	0.06857	0.152228		0	0	0	0	0	0	0
727	2310046O06Rik		-0.037	0.029	-0.028	0.037	0.066	-0.009	0.009		0.858636	0.826467	0.805884	0.798202	0.76828	0.965648	0.956349		0	0	0	0	0	0	0
728	2310047A01Rik		0.11	0.382	-0.172	0.1	0.272	0.491	-0.072		0.723648	0.05431	0.330034	0.659377	0.405376	0.083156	0.787094		0	0	0	0	0	0	0
729	2310047B19Rik		-0.067	-0.233	0.907	0.741	-0.166	-0.3	1.647		0.7693	0.091964	1.5e-05	0.000317	0.482813	0.130934	2e-06		0	0	0	0	0	0	1
730	2310047C17Rik		0.023	1.53	-1.454	0.053	1.507	1.553	-1.401		0.966931	0.000205	6.8e-05	0.880174	0.005364	0.00237	0.001075		0	1	1	0	-1	1	-1
731	2310047C21Rik		-0.002	-0.002	0.181	0.18	0	-0.004	0.361		0.995999	0.99133	0.255829	0.347408	0.999632	0.98912	0.109282		0	0	0	0	0	0	0
732	2310047D13Rik		-0.017	-0.008	-0.038	-0.03	0.008	-0.025	-0.068		0.925401	0.938998	0.676948	0.803449	0.968135	0.871438	0.593188		0	0	0	0	0	0	0
733	2310047I15Rik		-0.087	-0.081	0.181	0.188	0.007	-0.168	0.369		0.67365	0.542343	0.128342	0.180105	0.981599	0.36667	0.034497		0	0	0	0	0	0	0
734	2310047L21Rik		-0.172	0.312	-0.477	0.007	0.484	0.139	-0.469		0.49438	0.071304	0.006472	0.976072	0.089334	0.577801	0.039024		0	0	0	0	0	0	0
735	2310047M10Rik		-0.139	-0.329	0.314	0.124	-0.19	-0.469	0.437		0.391198	0.008989	0.006161	0.307106	0.303146	0.011324	0.006518		0	0	0	0	0	0	0
736	2310047O13Rik		0.148	0.157	-0.027	-0.018	0.009	0.305	-0.045		0.316948	0.11971	0.785435	0.893259	0.968329	0.046954	0.743577		0	0	0	0	0	0	0
737	2310050B20Rik		0.291	0.027	0.31	0.045	-0.265	0.318	0.355		0.135161	0.857081	0.016641	0.781011	0.225506	0.097331	0.042617		0	0	0	0	0	0	0
738	2310051E17Rik		-0.012	0.101	-0.543	-0.43	0.113	0.089	-0.973		0.97258	0.541199	0.002218	0.021753	0.708028	0.717278	0.000402		0	0	0	0	0	0	0
739	2310051F07Rik		-0.03	0.236	-0.475	-0.21	0.265	0.206	-0.685		0.907579	0.083799	0.001594	0.151205	0.238269	0.286436	0.001327		0	0	0	0	0	0	0
740	2310051N18Rik		0.22	-0.269	0.628	0.14	-0.489	-0.049	0.768		0.159892	0.017907	3.1e-05	0.217067	0.013047	0.756839	8.9e-05		0	0	0	0	0	0	0
741	2310056B04Rik		0.168	0.42	-0.675	-0.423	0.252	0.588	-1.098		0.374888	0.005417	8.7e-05	0.006978	0.238426	0.007746	2.6e-05		0	0	0	0	0	0	-1
742	2310056P07Rik		-0.056	0.356	-0.399	0.013	0.412	0.299	-0.386		0.84742	0.041069	0.015682	0.954228	0.138529	0.209865	0.076941		0	0	0	0	0	0	0
743	2310057D15Rik		0.118	0.432	-0.182	0.133	0.315	0.55	-0.049		0.700804	0.031266	0.293799	0.539749	0.322111	0.054888	0.852926		0	0	0	0	0	0	0
744	2310057G13Rik		-0.086	0.23	-0.291	0.026	0.317	0.144	-0.265		0.594173	0.037808	0.007344	0.849919	0.076239	0.341929	0.057681		0	0	0	0	0	0	0
745	2310057H16Rik		0.64	-0.807	1.3	-0.148	-1.447	-0.167	1.152		0.160302	0.015765	0.000421	0.683285	0.012387	0.719223	0.00836		0	0	-1	0	1	0	1
746	2310057J16Rik		0.126	0.021	0.187	0.081	-0.106	0.147	0.267		0.39016	0.854742	0.049121	0.473539	0.551502	0.306711	0.045654		0	0	0	0	0	0	0
747	2310058A03Rik		0.299	0.403	-0.686	-0.582	0.104	0.701	-1.267		0.377852	0.083459	0.004626	0.02712	0.822427	0.045608	0.000761		0	0	0	0	0	0	-1
748	2310058J06Rik		-0.041	0.055	-0.006	0.09	0.096	0.013	0.084		0.821628	0.6254	0.959117	0.455908	0.621582	0.943053	0.553077		0	0	0	0	0	0	0
749	2310061F22Rik		-0.019	0.003	0.167	0.189	0.022	-0.016	0.356		0.930425	0.983082	0.118699	0.133976	0.931079	0.933814	0.024683		0	0	0	0	0	0	0
750	2310061I09Rik		-0.137	-0.169	0.192	0.16	-0.032	-0.306	0.352		0.503114	0.215854	0.129749	0.286926	0.914539	0.125085	0.053699		0	0	0	0	0	0	0
751	2310061N23Rik		0.174	0.473	0.652	0.951	0.299	0.648	1.604		0.706955	0.10099	0.020294	0.006823	0.556781	0.120256	0.000686		0	0	0	0	0	0	1
752	2310065K24Rik		-0.001	-0.404	0.651	0.248	-0.403	-0.406	0.899		0.995999	0.004835	7.2e-05	0.063748	0.051775	0.031058	8e-05		0	0	0	0	0	0	0
753	2310066E14Rik		-0.18	-0.04	-0.386	-0.246	0.14	-0.221	-0.633		0.294716	0.754104	0.002571	0.06058	0.493192	0.191947	0.000916		0	0	0	0	0	0	0
754	2310066I18Rik		0.097	0.255	-0.168	-0.01	0.158	0.352	-0.178		0.485036	0.01404	0.056987	0.933378	0.315552	0.01968	0.140209		0	0	0	0	0	0	0
755	2310066N05Rik		-0.164	-0.07	0.176	0.27	0.094	-0.235	0.447		0.484681	0.674635	0.22225	0.117801	0.754458	0.30133	0.035932		0	0	0	0	0	0	0
756	2310067B10Rik		-0.246	-0.083	-0.279	-0.117	0.163	-0.329	-0.396		0.242093	0.572833	0.040726	0.468856	0.517341	0.115174	0.039532		0	0	0	0	0	0	0
757	2310067E08Rik		0.413	0.473	0.113	0.173	0.06	0.887	0.287		0.425057	0.17652	0.739818	0.678276	0.939169	0.086801	0.535488		0	0	0	0	0	0	0
758	2310067G05Rik		-0.119	0.348	-0.806	-0.339	0.467	0.229	-1.146		0.497455	0.009252	1.1e-05	0.014681	0.02716	0.174827	9e-06		0	0	0	0	0	0	-1
759	2310069P03Rik		-0.01	0.149	-0.213	-0.055	0.158	0.139	-0.268		0.977847	0.363503	0.154697	0.788526	0.588038	0.563472	0.201578		0	0	0	0	0	0	0
760	2310075A12Rik		0.084	0.088	0.039	0.043	0.004	0.172	0.082		0.696639	0.515841	0.766594	0.795881	0.989973	0.369068	0.64921		0	0	0	0	0	0	0
761	2310075E07Rik		0.033	0.245	-0.273	-0.061	0.212	0.277	-0.335		0.918847	0.143606	0.080235	0.767362	0.461824	0.249525	0.122617		0	0	0	0	0	0	0
762	2310076L09Rik		-0.45	0.462	-1.23	-0.318	0.912	0.013	-1.547		0.096972	0.017642	1.1e-05	0.10491	0.008831	0.967531	2.4e-05		0	0	1	0	0	0	-1
763	2310079P03Rik		-0.054	-0.094	0.038	-0.003	-0.041	-0.148	0.035		0.814295	0.490036	0.772985	0.990054	0.889215	0.449941	0.851123		0	0	0	0	0	0	0
764	2310079P12Rik		-0.066	0.11	-0.35	-0.174	0.176	0.044	-0.523		0.816048	0.519934	0.030174	0.346141	0.553062	0.873285	0.022592		0	0	0	0	0	0	0
765	2400001E08Rik		0.098	0.122	-0.169	-0.145	0.024	0.22	-0.314		0.701458	0.445688	0.2425	0.409438	0.947043	0.332722	0.12448		0	0	0	0	0	0	0
766	2400003B06Rik		-0.073	-0.81	1.781	1.045	-0.737	-0.883	2.826		0.780338	0.000387	0	7.4e-05	0.013047	0.002849	0		0	0	-1	-1	0	0	1
767	2400003C14Rik		0.071	-0.212	0.162	-0.121	-0.283	-0.142	0.041		0.632122	0.032914	0.06648	0.237426	0.075449	0.295417	0.750158		0	0	0	0	0	0	0
768	2400003N08Rik		-0.128	0.517	-0.796	-0.151	0.645	0.389	-0.947		0.682873	0.015281	0.000556	0.486934	0.052563	0.162177	0.001744		0	0	0	0	0	0	0
769	2400006A19Rik		0.002	0.048	-0.075	-0.029	0.045	0.05	-0.104		0.992564	0.678339	0.459955	0.83406	0.836835	0.76332	0.465764		0	0	0	0	0	0	0
770	2400006N03Rik		-0.109	-0.044	0.07	0.136	0.066	-0.153	0.205		0.555386	0.744944	0.546033	0.315871	0.782896	0.389145	0.194878		0	0	0	0	0	0	0
771	2400007G07Rik		-0.242	-0.064	-0.233	-0.055	0.178	-0.306	-0.288		0.212447	0.642204	0.059135	0.728672	0.425629	0.110722	0.092292		0	0	0	0	0	0	0
772	2400009B08Rik		0.144	0.141	0.231	0.227	-0.003	0.285	0.458		0.769474	0.649685	0.39551	0.49344	0.996738	0.510838	0.227341		0	0	0	0	0	0	0
773	2400009B11Rik		0.029	0.53	-0.537	-0.036	0.501	0.559	-0.573		0.909087	0.001785	0.000609	0.831713	0.03297	0.011482	0.003797		0	0	0	0	0	0	0
774	2400010C15Rik		0.233	0.194	-0.062	-0.101	-0.039	0.427	-0.162		0.231849	0.143606	0.625589	0.50132	0.89211	0.037702	0.343435		0	0	0	0	0	0	0
775	2400010D15Rik		-0.007	0.163	-0.198	-0.029	0.17	0.155	-0.227		0.97258	0.102281	0.036349	0.819354	0.303915	0.27375	0.079771		0	0	0	0	0	0	0
776	2410001C21Rik		0.103	-0.195	-0.031	-0.329	-0.298	-0.092	-0.36		0.799957	0.419977	0.901418	0.207435	0.471955	0.808815	0.243842		0	0	0	0	0	0	0
777	2410001E19Rik		-0.032	-0.076	0.296	0.252	-0.044	-0.107	0.547		0.898654	0.587694	0.024421	0.09065	0.879271	0.592332	0.005648		0	0	0	0	0	0	0
778	2410001H17Rik		0.137	0.248	-0.491	-0.379	0.111	0.386	-0.87		0.474331	0.061638	0.000985	0.013563	0.634765	0.049974	0.000175		0	0	0	0	0	0	0
779	2410002F23Rik		0.051	-0.248	-0.003	-0.302	-0.299	-0.198	-0.305		0.794176	0.039404	0.981932	0.022951	0.119853	0.231586	0.046727		0	0	0	0	0	0	0
780	2410002I01Rik		0.082	0.011	0.141	0.071	-0.07	0.093	0.212		0.746925	0.949797	0.322839	0.703762	0.822427	0.693305	0.289283		0	0	0	0	0	0	0
781	2410002O22Rik		0.088	-0.41	0.589	0.091	-0.498	-0.322	0.68		0.726941	0.016097	0.000976	0.613758	0.060001	0.150229	0.003517		0	0	0	0	0	0	0
782	2410003B16Rik		0.253	0.064	0.082	-0.108	-0.189	0.317	-0.026		0.447156	0.796968	0.707041	0.688887	0.641161	0.326601	0.933361		0	0	0	0	0	0	0
783	2410003K15Rik		-0.049	-0.086	0.023	-0.014	-0.037	-0.136	0.01		0.814315	0.491852	0.851204	0.933402	0.889897	0.451596	0.955173		0	0	0	0	0	0	0
784	2410003P15Rik		0.129	0.228	-0.429	-0.33	0.099	0.356	-0.759		0.547928	0.110539	0.004298	0.039402	0.709962	0.088123	0.000949		0	0	0	0	0	0	0
785	2410004C24Rik		0.061	-0.287	0.466	0.118	-0.348	-0.226	0.584		0.77809	0.034734	0.001373	0.410981	0.107732	0.221586	0.002899		0	0	0	0	0	0	0
786	2410004F06Rik		-0.243	-0.786	0.472	-0.071	-0.543	-1.029	0.401		0.256174	0.000321	0.002995	0.688434	0.036987	0.000947	0.042161		0	0	0	0	0	-1	0
787	2410004H02Rik		-0.178	0.129	-0.314	-0.007	0.307	-0.05	-0.321		0.226687	0.195949	0.003404	0.958147	0.070407	0.747738	0.020173		0	0	0	0	0	0	0
788	2410004L22Rik		0.272	-0.235	0.734	0.227	-0.507	0.037	0.962		0.341827	0.224088	0.001016	0.284168	0.119287	0.909732	0.001628		0	0	0	0	0	0	0
789	2410005G18Rik		0.09	-0.055	0.02	-0.125	-0.145	0.034	-0.105		0.610438	0.640909	0.861013	0.316153	0.456922	0.852193	0.481186		0	0	0	0	0	0	0
790	2410005K17Rik		0.001	0.006	0.134	0.138	0.004	0.007	0.271		0.995999	0.969542	0.252442	0.327298	0.99026	0.973855	0.102066		0	0	0	0	0	0	0
791	2410005K20Rik		-0.002	0.058	-0.267	-0.207	0.06	0.056	-0.475		0.995902	0.724268	0.061087	0.207899	0.846411	0.817257	0.022744		0	0	0	0	0	0	0
792	2410005O16Rik		0.009	-0.098	-0.098	-0.205	-0.107	-0.09	-0.304		0.963657	0.297247	0.255894	0.052363	0.517757	0.518403	0.019968		0	0	0	0	0	0	0
793	2410006F12Rik		-0.001	-0.095	0.029	-0.065	-0.094	-0.097	-0.036		0.996418	0.460728	0.818125	0.666421	0.689789	0.611837	0.840244		0	0	0	0	0	0	0
794	2410006H16Rik		-0.103	0.129	-0.318	-0.087	0.232	0.026	-0.405		0.735794	0.501631	0.070727	0.700046	0.474653	0.936156	0.098015		0	0	0	0	0	0	0
795	2410008B13Rik		0.395	0.32	-0.234	-0.309	-0.075	0.714	-0.543		0.231035	0.152787	0.254166	0.205045	0.875072	0.039011	0.066235		0	0	0	0	0	0	0
796	2410008K03Rik		0.083	0.289	-0.34	-0.134	0.206	0.371	-0.474		0.653205	0.02112	0.005068	0.289855	0.284061	0.037718	0.005312		0	0	0	0	0	0	0
797	2410011G03Rik		-0.055	0.323	-0.404	-0.025	0.379	0.268	-0.429		0.835916	0.044705	0.009938	0.904679	0.142319	0.228215	0.038909		0	0	0	0	0	0	0
798	2410011O22Rik		-0.007	0.297	-0.631	-0.328	0.304	0.29	-0.959		0.977552	0.016038	5.3e-05	0.013796	0.106422	0.080481	2.7e-05		0	0	0	0	0	0	0
799	2410012H22Rik		-0.223	0.323	-0.746	-0.2	0.546	0.1	-0.946		0.288238	0.033365	9.9e-05	0.200458	0.032508	0.644109	0.000206		0	0	0	0	0	0	0
800	2410012M04Rik		-0.071	-0.128	0.025	-0.032	-0.057	-0.198	-0.007		0.697456	0.253962	0.823677	0.821416	0.794973	0.219983	0.963879		0	0	0	0	0	0	0
801	2410013I23Rik		-0.107	0.092	-0.397	-0.198	0.2	-0.015	-0.595		0.640191	0.537494	0.007804	0.211482	0.421394	0.952392	0.00542		0	0	0	0	0	0	0
802	2410014A08Rik		-0.111	-0.321	0.75	0.541	-0.209	-0.432	1.291		0.413238	0.004014	3e-06	0.000185	0.174418	0.007066	1e-06		0	0	0	0	0	0	1
803	2410015B03Rik		0.08	-0.428	1.076	0.568	-0.508	-0.348	1.644		0.735667	0.009785	6e-06	0.00274	0.044947	0.103833	3e-06		0	0	-1	0	0	0	1
804	2410015J15Rik		0.041	-0.15	-0.015	-0.207	-0.191	-0.109	-0.222		0.850333	0.227532	0.906324	0.129778	0.367191	0.554778	0.168003		0	0	0	0	0	0	0
805	2410015M20Rik		-0.104	0.079	-0.382	-0.199	0.183	-0.025	-0.581		0.743265	0.705558	0.040189	0.35685	0.601018	0.94154	0.02882		0	0	0	0	0	0	0
806	2410015N17Rik		-0.022	0.28	-0.779	-0.478	0.301	0.258	-1.257		0.938764	0.062949	8.2e-05	0.007502	0.218356	0.220003	2.6e-05		0	0	0	0	0	0	-1
807	2410016F01Rik		-0.225	0.2	-0.506	-0.081	0.425	-0.025	-0.588		0.216937	0.107078	0.000571	0.566517	0.046722	0.905316	0.002121		0	0	0	0	0	0	0
808	2410016F19Rik		-0.036	0.124	-0.075	0.086	0.161	0.088	0.011		0.804999	0.148115	0.344888	0.369092	0.263575	0.485616	0.927832		0	0	0	0	0	0	0
809	2410016O06Rik		0.065	-0.084	-0.101	-0.249	-0.148	-0.019	-0.349		0.736733	0.489505	0.356955	0.060394	0.469152	0.9264	0.030404		0	0	0	0	0	0	0
810	2410017P07Rik		0.404	0.415	-0.224	-0.213	0.011	0.819	-0.437		0.018945	0.001815	0.026253	0.065369	0.96234	0.000471	0.004562		0	0	0	0	0	0	0
811	2410017P09Rik		0.203	0.392	-0.2	-0.011	0.189	0.595	-0.21		0.449122	0.039563	0.229876	0.964377	0.558905	0.034762	0.369954		0	0	0	0	0	0	0
812	2410018C17Rik		-0.169	-0.183	0.12	0.107	-0.013	-0.352	0.227		0.268508	0.086006	0.21198	0.358107	0.955169	0.032009	0.097497		0	0	0	0	0	0	0
813	2410018E23Rik		0.161	-0.176	0.071	-0.267	-0.337	-0.016	-0.196		0.377036	0.151235	0.540969	0.05336	0.103196	0.941625	0.215725		0	0	0	0	0	0	0
814	2410018G20Rik		0.041	0.143	-0.207	-0.106	0.101	0.184	-0.313		0.848759	0.246669	0.073727	0.446522	0.651672	0.301163	0.056479		0	0	0	0	0	0	0
815	2410018G23Rik		-0.091	-0.011	-0.328	-0.248	0.08	-0.102	-0.576		0.547928	0.924212	0.002613	0.030122	0.663101	0.488769	0.000561		0	0	0	0	0	0	0
816	2410018I08Rik		-0.019	0.06	-0.122	-0.043	0.08	0.041	-0.165		0.904513	0.491263	0.124687	0.678405	0.607149	0.756813	0.139045		0	0	0	0	0	0	0
817	2410018M08Rik		0.106	-0.089	0.264	0.069	-0.195	0.018	0.334		0.722615	0.646375	0.121276	0.760816	0.552098	0.956085	0.160731		0	0	0	0	0	0	0
818	2410019A14Rik		0.05	-0.094	-0.048	-0.192	-0.144	-0.043	-0.24		0.892625	0.660145	0.810488	0.391326	0.70313	0.897743	0.358706		0	0	0	0	0	0	0
819	2410019G02Rik		-0.114	-0.063	-0.174	-0.123	0.051	-0.177	-0.297		0.538439	0.622353	0.123876	0.362524	0.837475	0.315686	0.065629		0	0	0	0	0	0	0
820	2410022L05Rik		-0.101	0.263	-0.147	0.218	0.364	0.161	0.071		0.58774	0.039797	0.188765	0.104286	0.07726	0.358159	0.666345		0	0	0	0	0	0	0
821	2410024A21Rik		-0.113	-0.152	-0.08	-0.119	-0.039	-0.265	-0.199		0.648189	0.327774	0.588067	0.496449	0.908243	0.236833	0.321012		0	0	0	0	0	0	0
822	2410026K10Rik		0.263	0.327	-0.152	-0.087	0.064	0.59	-0.239		0.414358	0.134995	0.453914	0.742935	0.892019	0.070325	0.39929		0	0	0	0	0	0	0
823	2410030J07Rik		-0.467	-0.595	0.92	0.792	-0.128	-1.062	1.711		0.325829	0.070907	0.006029	0.031225	0.845472	0.034237	0.001002		0	0	0	0	0	-1	1
824	2410039M03Rik		-0.112	0.044	1.889	2.045	0.157	-0.068	3.934		0.923136	0.950108	0.00383	0.006703	0.907595	0.949229	0.000252		0	0	-1	-1	0	0	1
825	2410042D21Rik		-0.06	-0.053	0.019	0.025	0.006	-0.113	0.044		0.757127	0.666423	0.872395	0.867815	0.981234	0.510392	0.782742		0	0	0	0	0	0	0
826	2410072D24Rik		-0.177	0.013	-0.187	0.003	0.19	-0.164	-0.184		0.262512	0.918519	0.067363	0.984125	0.294926	0.294931	0.18988		0	0	0	0	0	0	0
827	2410075B13Rik		-0.028	0.164	-0.18	0.012	0.192	0.137	-0.168		0.914442	0.221946	0.14796	0.947257	0.404515	0.49126	0.336589		0	0	0	0	0	0	0
828	2410076I21Rik		0.309	0.56	-0.035	0.216	0.251	0.869	0.181		0.656555	0.195843	0.939909	0.675858	0.762416	0.165961	0.761635		0	0	0	0	0	0	0
829	2410080P20Rik		0.147	0.261	0.055	0.169	0.114	0.408	0.224		0.473251	0.064746	0.679071	0.259693	0.64636	0.051585	0.205546		0	0	0	0	0	0	0
830	2410104I19Rik		-0.01	-0.396	0.561	0.176	-0.385	-0.406	0.737		0.964587	0.003519	0.000125	0.147344	0.045674	0.022799	0.000199		0	0	0	0	0	0	0
831	2410112O06Rik		-0.033	0.019	-0.07	-0.018	0.052	-0.015	-0.088		0.901549	0.911121	0.609686	0.927168	0.862692	0.953826	0.651371		0	0	0	0	0	0	0
832	2410118I19Rik		0.037	-0.235	0.119	-0.153	-0.272	-0.197	-0.033		0.848425	0.043574	0.242206	0.206997	0.143692	0.217662	0.829678		0	0	0	0	0	0	0
833	2410118P20Rik		-0.335	-2.394	2.36	0.301	-2.059	-2.729	2.661		0.316992	6e-06	0	0.223834	0.00049	6.2e-05	2e-06		0	-1	-1	0	1	-1	1
834	2410127E18Rik		-0.225	-0.082	0.259	0.402	0.143	-0.306	0.661		0.263821	0.566579	0.048283	0.014261	0.560779	0.127619	0.002063		0	0	0	0	0	0	0
835	2410129H14Rik		0.187	0.212	-0.09	-0.064	0.026	0.399	-0.154		0.345679	0.115357	0.471165	0.6899	0.931126	0.05089	0.375734		0	0	0	0	0	0	0
836	2410131K14Rik		-0.395	-0.25	-0.046	0.099	0.145	-0.645	0.053		0.094136	0.10732	0.760255	0.581712	0.602263	0.012126	0.806082		0	0	0	0	0	0	0
837	2410166I05Rik		-0.233	0.354	-0.426	0.162	0.588	0.121	-0.264		0.355024	0.047001	0.013064	0.394409	0.047453	0.638352	0.230395		0	0	0	0	0	0	0
838	2410193C02Rik		-0.039	-0.217	0.295	0.117	-0.178	-0.256	0.412		0.798749	0.025703	0.002715	0.234678	0.240514	0.060436	0.00283		0	0	0	0	0	0	0
839	2500001D14Rik		-0.07	0.178	-0.407	-0.159	0.248	0.108	-0.566		0.751542	0.186833	0.004458	0.283112	0.270053	0.592761	0.004743		0	0	0	0	0	0	0
840	2500001K11Rik		0.314	-0.428	0.747	0.005	-0.742	-0.113	0.752		0.146549	0.009394	0.000104	0.981353	0.008831	0.598709	0.001165		0	0	0	0	0	0	0
841	2500002G23Rik		0.076	-0.374	0.133	-0.317	-0.45	-0.298	-0.185		0.607616	0.002086	0.132231	0.006924	0.013033	0.042898	0.136219		0	0	0	0	0	0	0
842	2500002K03Rik		0.036	-0.033	-0.052	-0.121	-0.069	0.003	-0.173		0.91903	0.875913	0.775023	0.570727	0.857376	0.992657	0.476014		0	0	0	0	0	0	0
843	2500002L14Rik		-0.013	-0.155	0.276	0.134	-0.142	-0.168	0.41		0.966382	0.288417	0.046614	0.411124	0.587102	0.428914	0.037299		0	0	0	0	0	0	0
844	2500003M10Rik		-0.009	-0.196	0.311	0.125	-0.187	-0.205	0.436		0.954438	0.023194	0.000824	0.151836	0.161757	0.083099	0.000832		0	0	0	0	0	0	0
845	2500004H21Rik		-0.265	0.176	-0.6	-0.159	0.442	-0.089	-0.759		0.396761	0.411315	0.006485	0.511264	0.215651	0.788828	0.011827		0	0	0	0	0	0	0
846	2510001I10Rik		-0.223	0.108	-0.237	0.095	0.332	-0.115	-0.142		0.112239	0.246521	0.012165	0.360245	0.042809	0.398477	0.240295		0	0	0	0	0	0	0
847	2510002A14Rik		0.051	0.007	0.087	0.043	-0.044	0.059	0.13		0.77627	0.952733	0.380955	0.742935	0.842275	0.722317	0.350735		0	0	0	0	0	0	0
848	2510002D24Rik		-0.175	0.261	-0.441	-0.005	0.436	0.087	-0.447		0.424495	0.08222	0.004728	0.980224	0.081236	0.699899	0.027282		0	0	0	0	0	0	0
849	2510002J07Rik		0.237	0.112	0.254	0.13	-0.124	0.349	0.384		0.387641	0.556228	0.137874	0.541922	0.723716	0.19149	0.111497		0	0	0	0	0	0	0
850	2510003E04Rik		0.015	-0.193	0.436	0.228	-0.208	-0.179	0.664		0.954147	0.142616	0.002483	0.114996	0.349633	0.347635	0.001453		0	0	0	0	0	0	0
851	2510004L01Rik		0.132	-2.465	5.57	2.973	-2.597	-2.332	8.543		0.899263	0.001127	1e-06	0.000377	0.014286	0.012635	0		0	-1	-1	-1	1	-1	1
852	2510005D08Rik		-0.154	-0.179	0.224	0.199	-0.025	-0.332	0.424		0.644807	0.397726	0.243333	0.392134	0.958784	0.271801	0.119757		0	0	0	0	0	0	0
853	2510006D16Rik		0.146	0.16	0.019	0.033	0.014	0.307	0.052		0.494244	0.262076	0.896968	0.858638	0.9665	0.140323	0.792053		0	0	0	0	0	0	0
854	2510008P16Rik		0.107	0.194	-0.107	-0.019	0.088	0.301	-0.126		0.697545	0.249977	0.499429	0.933176	0.790986	0.217404	0.576467		0	0	0	0	0	0	0
855	2510009E07Rik		0.211	0.236	-0.087	-0.062	0.025	0.447	-0.15		0.43194	0.19186	0.61249	0.782651	0.951323	0.093678	0.531795		0	0	0	0	0	0	0
856	2510010F15Rik		-0.032	-0.368	0.644	0.309	-0.336	-0.4	0.953		0.889407	0.01035	0.000119	0.032524	0.115056	0.040748	7.8e-05		0	0	0	0	0	0	0
857	2510012J08Rik		0.14	-0.273	0.632	0.218	-0.413	-0.133	0.85		0.529018	0.070994	0.000426	0.17416	0.096196	0.542147	0.000566		0	0	0	0	0	0	0
858	2510015F01Rik		0.001	0.313	-0.664	-0.352	0.312	0.313	-1.016		0.997615	0.049199	0.000382	0.04167	0.223006	0.155739	0.000196		0	0	0	0	0	0	-1
859	2510022D24Rik		-0.013	-0.026	-0.019	-0.032	-0.013	-0.039	-0.05		0.961181	0.865793	0.891687	0.856296	0.966987	0.85903	0.785579		0	0	0	0	0	0	0
860	2510027J23Rik		0.003	0.186	-0.464	-0.282	0.182	0.189	-0.746		0.988264	0.06839	0.000225	0.016208	0.270557	0.186805	7.9e-05		0	0	0	0	0	0	0
861	2510027N19Rik		-0.105	-0.026	0.235	0.314	0.079	-0.131	0.549		0.667249	0.882459	0.097201	0.064434	0.791143	0.56068	0.011233		0	0	0	0	0	0	0
862	2510038A11Rik		-0.017	0.109	-0.012	0.114	0.126	0.092	0.102		0.945126	0.388711	0.929975	0.418007	0.575424	0.624687	0.536969		0	0	0	0	0	0	0
863	2510039O18Rik		0.13	0.333	-0.476	-0.274	0.202	0.463	-0.749		0.590677	0.043305	0.004335	0.11304	0.455004	0.053183	0.002131		0	0	0	0	0	0	0
864	2510040D07Rik		0.028	0.198	-0.1	0.069	0.169	0.226	-0.03		0.891389	0.085819	0.338836	0.599858	0.381846	0.167062	0.848593		0	0	0	0	0	0	0
865	2510042P03Rik		0.055	0.408	-0.132	0.221	0.353	0.464	0.089		0.84397	0.0201	0.37395	0.207435	0.190787	0.057093	0.68331		0	0	0	0	0	0	0
866	2510048K03Rik		0.02	0.275	-0.086	0.169	0.255	0.294	0.083		0.944925	0.06794	0.531835	0.294009	0.299098	0.16478	0.677967		0	0	0	0	0	0	0
867	2510048L02Rik		0.052	0.081	-0.266	-0.236	0.03	0.133	-0.502		0.857521	0.627935	0.07762	0.17764	0.933682	0.576943	0.023266		0	0	0	0	0	0	0
868	2510048O06Rik		-0.124	-0.215	0.308	0.217	-0.091	-0.338	0.525		0.436634	0.053583	0.005959	0.069653	0.640469	0.041048	0.001807		0	0	0	0	0	0	0
869	2510049J12Rik		0.09	0.364	0.004	0.279	0.275	0.454	0.283		0.691914	0.017083	0.979201	0.071536	0.238578	0.035843	0.117781		0	0	0	0	0	0	0
870	2600001B17Rik		-0.323	-0.238	-0.023	0.062	0.085	-0.56	0.04		0.105821	0.07757	0.86675	0.695632	0.735897	0.01144	0.830589		0	0	0	0	0	0	0
871	2600002E23Rik		-0.079	0.018	0.233	0.33	0.097	-0.06	0.564		0.673618	0.889861	0.036161	0.015839	0.644009	0.735047	0.001847		0	0	0	0	0	0	0
872	2600005C20Rik		0.109	-0.378	0.562	0.075	-0.487	-0.27	0.636		0.694093	0.035117	0.002509	0.715678	0.08955	0.271197	0.009097		0	0	0	0	0	0	0
873	2600005N12Rik		-0.153	-0.107	0.597	0.643	0.046	-0.261	1.24		0.44638	0.434995	0.000349	0.000789	0.872319	0.182339	1.6e-05		0	0	0	0	0	0	1
874	2600009E05Rik		0.07	0.128	-0.11	-0.051	0.058	0.198	-0.161		0.655122	0.188941	0.221553	0.657084	0.754585	0.160879	0.201159		0	0	0	0	0	0	0
875	2600011E07Rik		0.119	0.267	-0.336	-0.187	0.148	0.386	-0.523		0.744585	0.230771	0.105849	0.456827	0.726559	0.23146	0.075297		0	0	0	0	0	0	0
876	2600013N14Rik		0.216	0.297	-0.113	-0.032	0.082	0.513	-0.145		0.221312	0.021636	0.300601	0.836107	0.715703	0.01075	0.347357		0	0	0	0	0	0	0
877	2600014M03Rik		-0.086	0.037	0.106	0.23	0.123	-0.049	0.336		0.628844	0.763098	0.305341	0.067884	0.539175	0.782956	0.029222		0	0	0	0	0	0	0
878	2600016J21Rik		-0.133	-0.17	0.034	-0.002	-0.037	-0.302	0.032		0.424495	0.133276	0.754931	0.98893	0.879081	0.071709	0.839909		0	0	0	0	0	0	0
879	2610001E17Rik		0.229	0.625	-0.377	0.019	0.396	0.854	-0.358		0.345669	0.002426	0.019779	0.930615	0.148648	0.004218	0.095534		0	0	0	0	0	0	0
880	2610002J02Rik		0.431	-0.046	0.837	0.36	-0.477	0.385	1.197		0.16955	0.846175	0.000686	0.116415	0.17212	0.200375	0.000589		0	0	0	0	0	0	1
881	2610002M06Rik		-0.093	-0.548	1.103	0.648	-0.455	-0.641	1.751		0.711284	0.003694	9e-06	0.001771	0.082063	0.012751	3e-06		0	0	-1	0	0	0	1
882	2610003J06Rik		-0.157	0.032	-0.439	-0.249	0.19	-0.125	-0.688		0.447156	0.835683	0.003404	0.10491	0.425669	0.543114	0.001689		0	0	0	0	0	0	0
883	2610007K22Rik		-0.125	0.114	0.112	0.351	0.239	-0.011	0.464		0.540156	0.401711	0.365267	0.023991	0.289203	0.962224	0.014411		0	0	0	0	0	0	0
884	2610009E16Rik		0.036	0.414	-0.776	-0.398	0.378	0.45	-1.174		0.907812	0.021123	0.000217	0.034358	0.171435	0.068462	0.000121		0	0	0	0	0	0	-1
885	2610009I02Rik		-0.034	0.608	-0.871	-0.228	0.642	0.573	-1.099		0.864883	0.000299	4e-06	0.067692	0.005156	0.004584	9e-06		0	0	0	0	0	0	-1
886	2610009O05Rik		-0.259	-0.179	0.008	0.088	0.079	-0.438	0.096		0.067534	0.058729	0.931398	0.389363	0.634179	0.006474	0.421768		0	0	0	0	0	0	0
887	2610010A15Rik		-0.124	-0.028	0.106	0.202	0.096	-0.152	0.308		0.501802	0.837584	0.351318	0.135269	0.673288	0.394752	0.060253		0	0	0	0	0	0	0
888	2610010G17Rik		0.038	-0.038	0.008	-0.069	-0.076	0	-0.061		0.887117	0.817532	0.962089	0.699601	0.792699	0.998322	0.764044		0	0	0	0	0	0	0
889	2610012O22Rik		0.05	0.209	-0.526	-0.367	0.159	0.259	-0.894		0.825695	0.116107	0.000714	0.017772	0.489347	0.174352	0.000173		0	0	0	0	0	0	0
890	2610014F08Rik		-0.081	0.152	0.068	0.301	0.233	0.07	0.37		0.74184	0.316517	0.639621	0.07374	0.366243	0.763595	0.065486		0	0	0	0	0	0	0
891	2610014H22Rik		-0.006	-0.16	0.191	0.036	-0.155	-0.166	0.227		0.984139	0.238783	0.131207	0.837075	0.521544	0.400934	0.198131		0	0	0	0	0	0	0
892	2610014I16Rik		-0.13	-0.362	0.087	-0.145	-0.232	-0.492	-0.058		0.555386	0.022075	0.524359	0.371108	0.347036	0.031423	0.775021		0	0	0	0	0	0	0
893	2610015J01Rik		-0.297	-0.277	0.118	0.138	0.02	-0.574	0.256		0.288773	0.14673	0.509486	0.526213	0.964299	0.049023	0.298422		0	0	0	0	0	0	0
894	2610016A17Rik		-0.075	-0.372	0.3	0.003	-0.297	-0.446	0.303		0.902875	0.254633	0.318817	0.995577	0.615883	0.344083	0.480028		0	0	0	0	0	0	0
895	2610016F04Rik		0.045	0.04	-0.191	-0.196	-0.006	0.085	-0.387		0.864216	0.804837	0.155229	0.217002	0.987158	0.702276	0.04729		0	0	0	0	0	0	0
896	2610017J04Rik		-0.063	-0.064	-0.137	-0.138	-0.001	-0.127	-0.275		0.774719	0.645753	0.257262	0.345653	0.998756	0.513526	0.10924		0	0	0	0	0	0	0
897	2610018I03Rik		0.137	0.479	-0.159	0.183	0.342	0.617	0.024		0.712951	0.045806	0.457675	0.480121	0.38337	0.072089	0.938625		0	0	0	0	0	0	0
898	2610018L09Rik		-0.181	-0.008	0.014	0.187	0.173	-0.189	0.202		0.275074	0.951785	0.90266	0.131406	0.370222	0.248652	0.168596		0	0	0	0	0	0	0
899	2610018O07Rik		0.087	0.402	-0.728	-0.413	0.315	0.488	-1.142		0.694014	0.009252	7.6e-05	0.010944	0.163837	0.023882	3e-05		0	0	0	0	0	0	-1
900	2610019E17Rik		-0.681	-0.498	0.298	0.481	0.183	-1.179	0.779		0.064499	0.044245	0.170858	0.067915	0.672906	0.005156	0.018017		0	0	0	0	0	-1	0
901	2610019F03Rik		0.066	0.111	-0.331	-0.286	0.045	0.177	-0.617		0.861457	0.61283	0.0907	0.210296	0.922041	0.569165	0.0307		0	0	0	0	0	0	0
902	2610019I03Rik		-0.059	-0.058	-0.309	-0.308	0.001	-0.117	-0.617		0.851659	0.769472	0.066968	0.117998	0.997957	0.666121	0.014411		0	0	0	0	0	0	0
903	2610019N13Rik		-0.024	-0.189	-0.007	-0.173	-0.165	-0.213	-0.18		0.910974	0.090787	0.950834	0.151216	0.379054	0.181007	0.204646		0	0	0	0	0	0	0
904	2610019N19Rik		-0.164	0.175	-0.16	0.179	0.339	0.01	0.019		0.370048	0.15796	0.160339	0.183616	0.103906	0.961811	0.912509		0	0	0	0	0	0	0
905	2610019P18Rik		-0.142	-0.195	0.02	-0.034	-0.054	-0.337	-0.014		0.493088	0.157347	0.888775	0.84943	0.849748	0.097331	0.941316		0	0	0	0	0	0	0
906	2610020H15Rik		0.191	-0.24	0.383	-0.048	-0.431	-0.049	0.336		0.31911	0.071218	0.005069	0.767621	0.053799	0.810106	0.052532		0	0	0	0	0	0	0
907	2610020N02Rik		-0.2	-0.448	0.63	0.381	-0.248	-0.648	1.011		0.485246	0.028673	0.002602	0.073308	0.451747	0.031093	0.001064		0	0	0	0	0	0	1
908	2610020O08Rik		-0.007	0.049	-0.264	-0.208	0.056	0.042	-0.473		0.97263	0.621555	0.007175	0.051661	0.758494	0.775094	0.001621		0	0	0	0	0	0	0
909	2610022K04Rik		0.06	-0.232	0.185	-0.107	-0.292	-0.173	0.078		0.723074	0.03394	0.058177	0.351995	0.094057	0.24756	0.568455		0	0	0	0	0	0	0
910	2610024A01Rik		0.037	-0.004	-0.053	-0.094	-0.041	0.032	-0.148		0.867055	0.974221	0.648602	0.49235	0.874038	0.873806	0.349622		0	0	0	0	0	0	0
911	2610024B07Rik		-0.053	-0.203	0.365	0.216	-0.15	-0.256	0.581		0.83916	0.175529	0.014578	0.185935	0.576626	0.23644	0.007482		0	0	0	0	0	0	0
912	2610024E20Rik		-0.278	-0.681	0.307	-0.097	-0.403	-0.959	0.21		0.314073	0.003073	0.079896	0.662108	0.197877	0.004554	0.387922		0	0	0	0	0	0	0
913	2610024G14Rik		-0.143	0.094	-0.231	0.007	0.237	-0.05	-0.224		0.39403	0.414649	0.035578	0.96593	0.215325	0.779911	0.130257		0	0	0	0	0	0	0
914	2610024H22Rik		-0.154	-0.093	-0.024	0.037	0.061	-0.247	0.012		0.507088	0.561021	0.877736	0.856124	0.848044	0.270082	0.954436		0	0	0	0	0	0	0
915	2610024M03Rik		0.274	-0.174	0.523	0.074	-0.449	0.1	0.597		0.195464	0.218361	0.001226	0.65976	0.063429	0.638084	0.004626		0	0	0	0	0	0	0
916	2610024N01Rik		0.257	0.045	0.162	-0.049	-0.211	0.302	0.113		0.161348	0.730243	0.14857	0.741689	0.300531	0.092114	0.480018		0	0	0	0	0	0	0
917	2610024N24Rik		0.135	-0.083	0.202	-0.016	-0.219	0.052	0.186		0.391281	0.443104	0.047301	0.910414	0.223252	0.752526	0.178898		0	0	0	0	0	0	0
918	2610027C15Rik		0.189	0.457	-0.072	0.197	0.269	0.646	0.125		0.325361	0.003775	0.558906	0.164546	0.217651	0.005195	0.461627		0	0	0	0	0	0	0
919	2610027L16Rik		-0.077	-0.04	0.011	0.047	0.036	-0.117	0.057		0.743177	0.797755	0.945455	0.793669	0.908243	0.582338	0.771049		0	0	0	0	0	0	0
920	2610028H07Rik		-0.185	-0.205	0.046	0.025	-0.021	-0.39	0.072		0.412155	0.177221	0.755762	0.903065	0.952148	0.084001	0.73105		0	0	0	0	0	0	0
921	2610028L19Rik		-0.229	-0.045	-0.045	0.139	0.185	-0.274	0.094		0.18546	0.721101	0.684915	0.268375	0.343598	0.105363	0.536149		0	0	0	0	0	0	0
922	2610029D06Rik		-0.265	-0.32	0.157	0.102	-0.055	-0.586	0.259		0.195447	0.02853	0.211088	0.511873	0.843408	0.010984	0.143366		0	0	0	0	0	0	0
923	2610029K11Rik		-0.058	0.375	-0.881	-0.448	0.432	0.317	-1.329		0.850333	0.040278	0.000122	0.025212	0.137644	0.205693	6.8e-05		0	0	0	0	0	0	-1
924	2610029K21Rik		0.016	-0.09	0.171	0.064	-0.106	-0.074	0.235		0.938764	0.409006	0.091185	0.612195	0.583688	0.650169	0.09689		0	0	0	0	0	0	0
925	2610031L17Rik		-0.071	-0.265	0.17	-0.025	-0.195	-0.336	0.146		0.779386	0.082789	0.218074	0.904679	0.452579	0.12511	0.460677		0	0	0	0	0	0	0
926	2610033C09Rik		0.116	-0.483	1.256	0.657	-0.599	-0.368	1.912		0.693718	0.015235	1e-05	0.004093	0.053395	0.157421	5e-06		0	0	-1	0	0	0	1
927	2610033H07Rik		0.153	-0.297	0.502	0.052	-0.45	-0.144	0.554		0.4314	0.033101	0.000955	0.744469	0.048018	0.453862	0.004537		0	0	0	0	0	0	0
928	2610034E13Rik		-0.147	-0.019	-0.129	-0.001	0.128	-0.165	-0.129		0.370048	0.883836	0.204292	0.996921	0.5085	0.299441	0.366245		0	0	0	0	0	0	0
929	2610034H20Rik		0.113	0.358	-0.005	0.24	0.245	0.472	0.234		0.607616	0.020667	0.972732	0.123667	0.30366	0.03353	0.200656		0	0	0	0	0	0	0
930	2610034N15Rik		-0.084	-0.354	0.555	0.285	-0.27	-0.438	0.839		0.68321	0.012531	0.000365	0.046599	0.202617	0.028529	0.000202		0	0	0	0	0	0	0
931	2610034N24Rik		0.041	-0.034	0.144	0.069	-0.075	0.007	0.212		0.808408	0.751144	0.116089	0.543787	0.679869	0.969126	0.098912		0	0	0	0	0	0	0
932	2610034P21Rik		-0.263	0.008	-0.378	-0.107	0.271	-0.256	-0.485		0.070213	0.94502	0.000704	0.303214	0.089898	0.070571	0.001305		0	0	0	0	0	0	0
933	2610036C07Rik		-0.325	-0.294	0.158	0.189	0.032	-0.619	0.347		0.231849	0.114351	0.354021	0.355213	0.939279	0.032276	0.14673		0	0	0	0	0	0	0
934	2610036D13Rik		0.065	-0.046	0.115	0.005	-0.111	0.02	0.12		0.76969	0.754188	0.346862	0.981555	0.646515	0.932168	0.493147		0	0	0	0	0	0	0
935	2610039E05Rik		-0.411	0.796	-1.499	-0.293	1.206	0.385	-1.792		0.467449	0.045125	0.000771	0.494649	0.06279	0.491528	0.002301		0	0	1	0	0	0	-1
936	2610042O14Rik		0.123	-0.377	0.405	-0.095	-0.499	-0.254	0.31		0.800588	0.187009	0.126734	0.791388	0.296694	0.546828	0.405497		0	0	0	0	0	0	0
937	2610101N10Rik		0.066	-0.033	0.037	-0.062	-0.099	0.033	-0.025		0.708902	0.783414	0.726181	0.627708	0.615283	0.850352	0.871741		0	0	0	0	0	0	0
938	2610103H04Rik		0.079	0.146	-0.164	-0.097	0.067	0.225	-0.26		0.757213	0.347431	0.24911	0.59208	0.830566	0.313171	0.192379		0	0	0	0	0	0	0
939	2610103J23Rik		-0.08	-0.128	0.103	0.055	-0.048	-0.208	0.158		0.719889	0.353941	0.415774	0.742935	0.868394	0.293868	0.374666		0	0	0	0	0	0	0
940	2610103N14Rik		-0.14	0.042	-0.56	-0.378	0.182	-0.097	-0.939		0.546302	0.802912	0.001281	0.030721	0.495711	0.672609	0.000359		0	0	0	0	0	0	0
941	2610111M03Rik		-0.115	-0.168	0.158	0.105	-0.053	-0.284	0.262		0.542823	0.178876	0.170969	0.459187	0.835214	0.121182	0.108038		0	0	0	0	0	0	0
942	2610203E10Rik		0.073	0.279	-0.461	-0.255	0.206	0.353	-0.717		0.796178	0.098343	0.007393	0.160935	0.476207	0.14534	0.004115		0	0	0	0	0	0	0
943	2610204K14Rik		-0.167	0.053	-0.214	0.005	0.22	-0.114	-0.209		0.311655	0.655378	0.044713	0.973752	0.242409	0.488005	0.149201		0	0	0	0	0	0	0
944	2610204M08Rik		0.062	-0.25	0.777	0.464	-0.313	-0.188	1.241		0.84397	0.166406	0.000422	0.026066	0.303146	0.479834	0.000158		0	0	0	0	0	0	1
945	2610205E22Rik		0.316	0.034	0.342	0.059	-0.282	0.35	0.401		0.137548	0.829471	0.015879	0.731539	0.237228	0.094385	0.037124		0	0	0	0	0	0	0
946	2610205H19Rik		0.086	0.339	-0.515	-0.262	0.253	0.425	-0.776		0.718241	0.030031	0.001707	0.105428	0.303271	0.05596	0.001042		0	0	0	0	0	0	0
947	2610206B13Rik		0.036	-0.09	0.213	0.088	-0.126	-0.054	0.301		0.904351	0.5822	0.143091	0.637482	0.663356	0.829861	0.141475		0	0	0	0	0	0	0
948	2610207P08Rik		-0.048	0.294	-0.29	0.052	0.342	0.246	-0.238		0.864757	0.063914	0.047874	0.78899	0.18597	0.267498	0.229826		0	0	0	0	0	0	0
949	2610209A20Rik		0.059	0.236	-0.222	-0.044	0.177	0.295	-0.266		0.697046	0.020895	0.017281	0.69408	0.259767	0.041387	0.03628		0	0	0	0	0	0	0
950	2610209M04Rik		-0.133	-0.333	0.186	-0.014	-0.2	-0.467	0.172		0.583671	0.044738	0.202688	0.948043	0.46653	0.053484	0.405366		0	0	0	0	0	0	0
951	2610209N15Rik		-0.09	0.062	-0.164	-0.012	0.152	-0.028	-0.176		0.701663	0.690593	0.21831	0.952127	0.556342	0.907944	0.349591		0	0	0	0	0	0	0
952	2610300B10Rik		-0.233	0.696	-0.929	-0.001	0.929	0.463	-0.93		0.489063	0.007532	0.000556	0.998062	0.023541	0.155416	0.005165		0	0	0	0	0	0	0
953	2610301N02Rik		-0.034	0.057	-0.341	-0.251	0.091	0.023	-0.592		0.899095	0.713463	0.016617	0.112049	0.739254	0.924803	0.005221		0	0	0	0	0	0	0
954	2610305J24Rik		-0.607	1.954	-0.351	2.21	2.561	1.346	1.859		0.702197	0.053993	0.711706	0.045557	0.119287	0.340304	0.14244		0	0	0	-1	0	0	0
955	2610307O08Rik		-0.146	-0.064	0.39	0.472	0.082	-0.209	0.862		0.393953	0.596269	0.002241	0.002076	0.70636	0.209542	8.6e-05		0	0	0	0	0	0	0
956	2610312F20Rik		-0.04	0.036	0.056	0.132	0.076	-0.004	0.188		0.815442	0.741353	0.554518	0.228936	0.681523	0.982041	0.14842		0	0	0	0	0	0	0
957	2610318G18Rik		0.022	0.475	-0.576	-0.124	0.452	0.497	-0.7		0.941067	0.008459	0.001264	0.484366	0.088316	0.040366	0.003278		0	0	0	0	0	0	0
958	2610318I01Rik		0.001	-0.184	0.471	0.286	-0.186	-0.183	0.757		0.996089	0.203899	0.002821	0.076848	0.458046	0.38488	0.001165		0	0	0	0	0	0	0
959	2610318I18Rik		0.071	0.106	-0.055	-0.02	0.035	0.176	-0.075		0.743814	0.431975	0.669339	0.912221	0.905014	0.357874	0.679135		0	0	0	0	0	0	0
960	2610319H10Rik		-0.222	0.136	-0.474	-0.116	0.358	-0.086	-0.59		0.382545	0.437086	0.007579	0.55867	0.215888	0.745159	0.014791		0	0	0	0	0	0	0
961	2610319K07Rik		-0.279	0.264	-0.488	0.054	0.542	-0.015	-0.434		0.156105	0.051847	0.00111	0.733344	0.022728	0.947429	0.017136		0	0	0	0	0	0	0
962	2610507L03Rik		-0.013	-0.098	0.167	0.081	-0.086	-0.111	0.249		0.950446	0.333978	0.078735	0.477892	0.641161	0.454564	0.064349		0	0	0	0	0	0	0
963	2610510J17Rik		0.088	0.139	-0.074	-0.023	0.05	0.227	-0.097		0.562414	0.16746	0.427468	0.858357	0.799635	0.121804	0.460276		0	0	0	0	0	0	0
964	2610510L01Rik		0.156	0.136	-0.011	-0.031	-0.02	0.292	-0.042		0.480545	0.361449	0.946025	0.874936	0.953224	0.172327	0.841985		0	0	0	0	0	0	0
965	2610511E22Rik		-0.125	-0.12	0.229	0.234	0.005	-0.245	0.464		0.552007	0.390543	0.077737	0.123268	0.987993	0.220791	0.01671		0	0	0	0	0	0	0
966	2610511M17Rik		-0.023	0.226	-0.112	0.137	0.249	0.204	0.026		0.930379	0.091579	0.360266	0.349334	0.261058	0.285341	0.892203		0	0	0	0	0	0	0
967	2610511O17Rik		0.188	0.219	-0.147	-0.115	0.031	0.407	-0.262		0.279181	0.071029	0.178145	0.38145	0.904048	0.029142	0.091607		0	0	0	0	0	0	0
968	2610524B01Rik		0.076	-0.349	0.61	0.185	-0.425	-0.273	0.795		0.812574	0.069894	0.002807	0.375486	0.176262	0.312859	0.004487		0	0	0	0	0	0	0
969	2610524F24Rik		0.003	-0.136	0.088	-0.051	-0.139	-0.134	0.036		0.993975	0.31116	0.48491	0.757321	0.562647	0.49941	0.84826		0	0	0	0	0	0	0
970	2610524G07Rik		0.155	0.488	-0.274	0.059	0.333	0.642	-0.216		0.484377	0.005396	0.050713	0.746522	0.178608	0.01033	0.258036		0	0	0	0	0	0	0
971	2610524N02Rik		0.142	-0.165	0.264	-0.042	-0.306	-0.023	0.222		0.561965	0.308421	0.080153	0.839553	0.256925	0.933949	0.285536		0	0	0	0	0	0	0
972	2610528A15Rik		0.109	-0.055	0.286	0.122	-0.164	0.053	0.409		0.655727	0.738509	0.047949	0.475938	0.545514	0.826762	0.045163		0	0	0	0	0	0	0
973	2610528C06Rik		-0.078	0.124	-0.502	-0.3	0.202	0.046	-0.802		0.69575	0.312219	0.00058	0.031769	0.32857	0.813746	0.000219		0	0	0	0	0	0	0
974	2610528E23Rik		0.171	0.402	-0.305	-0.074	0.231	0.574	-0.379		0.723094	0.175482	0.263356	0.847246	0.671388	0.180833	0.323555		0	0	0	0	0	0	0
975	2610528J11Rik		0.096	1.054	-1.609	-0.651	0.958	1.15	-2.259		0.716485	9.6e-05	1e-06	0.002315	0.004435	0.000901	1e-06		0	1	1	0	0	1	-1
976	2610529H08Rik		-0.016	-0.257	0.189	-0.051	-0.24	-0.273	0.137		0.948178	0.052577	0.110597	0.741379	0.259981	0.140181	0.4078		0	0	0	0	0	0	0
977	2700007B13Rik		0.169	0.11	0.369	0.31	-0.059	0.279	0.678		0.350175	0.372526	0.004483	0.027762	0.809366	0.119093	0.000756		0	0	0	0	0	0	0
978	2700008B19Rik		-0.086	-0.307	0.345	0.124	-0.221	-0.392	0.47		0.573966	0.007842	0.001888	0.254678	0.187317	0.016435	0.002338		0	0	0	0	0	0	0
979	2700008N14Rik		-0.211	0.055	-0.51	-0.245	0.265	-0.156	-0.755		0.313595	0.721687	0.001432	0.115291	0.262357	0.451363	0.000989		0	0	0	0	0	0	0
980	2700017M01Rik		-0.155	-0.604	0.335	-0.114	-0.449	-0.759	0.221		0.522878	0.002581	0.03101	0.534138	0.096713	0.006827	0.286095		0	0	0	0	0	0	0
981	2700023B17Rik		-0.012	-0.256	0.243	-0.001	-0.244	-0.268	0.241		0.974804	0.152787	0.141544	0.996534	0.424822	0.299326	0.295727		0	0	0	0	0	0	0
982	2700024D06Rik		0.01	-0.208	0.146	-0.072	-0.218	-0.198	0.075		0.97343	0.151558	0.270778	0.678985	0.376942	0.344561	0.704513		0	0	0	0	0	0	0
983	2700024H10Rik		0.579	-0.599	0.551	-0.627	-1.178	-0.02	-0.077		0.072737	0.011161	0.009829	0.012369	0.005701	0.956435	0.791083		0	0	0	0	1	0	0
984	2700025J07Rik		0.039	-0.142	-0.245	-0.427	-0.181	-0.102	-0.672		0.907579	0.434931	0.13812	0.036188	0.571638	0.708715	0.009069		0	0	0	0	0	0	0
985	2700029E10Rik		0.411	0.462	0.022	0.073	0.051	0.874	0.095		0.186741	0.035452	0.919851	0.778369	0.911459	0.011875	0.739388		0	0	0	0	0	0	0
986	2700029M09Rik		-0.016	0.012	-0.119	-0.091	0.028	-0.003	-0.209		0.964169	0.949797	0.445925	0.647212	0.941344	0.991415	0.334785		0	0	0	0	0	0	0
987	2700033B16Rik		-0.419	0.366	-0.362	0.423	0.785	-0.053	0.061		0.375819	0.250409	0.216829	0.224148	0.142048	0.923146	0.892644		0	0	0	0	0	0	0
988	2700038C09Rik		0.094	0.41	-0.898	-0.583	0.316	0.504	-1.481		0.736353	0.026542	9.7e-05	0.006309	0.271082	0.053797	2.6e-05		0	0	0	0	0	0	-1
989	2700038I16Rik		0.249	-0.696	0.657	-0.287	-0.944	-0.447	0.37		0.214195	0.000407	0.000169	0.058401	0.001922	0.034279	0.04165		0	0	0	0	0	0	0
990	2700038N03Rik		-0.157	0.042	-0.052	0.147	0.199	-0.115	0.095		0.381028	0.753747	0.65626	0.267821	0.33199	0.518099	0.554247		0	0	0	0	0	0	0
991	2700044H17Rik		-0.062	0.391	-0.597	-0.144	0.453	0.329	-0.74		0.76807	0.007437	0.000207	0.300384	0.040483	0.079483	0.000497		0	0	0	0	0	0	0
992	2700046G09Rik		-0.062	0.077	-0.058	0.08	0.138	0.015	0.022		0.876425	0.749	0.788583	0.767652	0.739515	0.968051	0.941189		0	0	0	0	0	0	0
993	2700049A03Rik		0.386	0.595	-0.156	0.052	0.208	0.981	-0.104		0.063899	0.001009	0.203554	0.749597	0.358197	0.000732	0.557765		0	0	0	0	0	0	0
994	2700049H19Rik		0.035	0.421	-0.606	-0.219	0.387	0.456	-0.826		0.87438	0.004124	0.00014	0.101984	0.062447	0.020277	0.000169		0	0	0	0	0	0	0
995	2700050P07Rik		0.023	-0.027	0.237	0.188	-0.049	-0.004	0.425		0.941023	0.882558	0.106277	0.277256	0.885429	0.987741	0.045011		0	0	0	0	0	0	0
996	2700055A20Rik		0.019	-0.044	0.267	0.204	-0.063	-0.024	0.47		0.968421	0.868914	0.211941	0.436849	0.901204	0.952039	0.119757		0	0	0	0	0	0	0
997	2700059D21Rik		0.021	-0.087	-0.065	-0.173	-0.108	-0.067	-0.237		0.936779	0.527952	0.614774	0.240994	0.661104	0.748753	0.17247		0	0	0	0	0	0	0
998	2700060E02Rik		-0.019	-0.117	0.122	0.024	-0.098	-0.136	0.147		0.913575	0.199531	0.145614	0.834625	0.546425	0.302124	0.212026		0	0	0	0	0	0	0
999	2700061N24Rik		0.127	-0.037	-0.106	-0.269	-0.164	0.09	-0.375		0.623594	0.843589	0.495684	0.136639	0.580182	0.721133	0.084323		0	0	0	0	0	0	0
1000	2700067E09Rik		0.187	0.222	-0.063	-0.028	0.035	0.409	-0.091		0.382373	0.127081	0.64921	0.883856	0.911459	0.061367	0.641621		0	0	0	0	0	0	0
1001	2700082D03Rik		0.212	-0.107	0.222	-0.098	-0.319	0.105	0.124		0.235318	0.381829	0.053988	0.476377	0.117856	0.555659	0.434134		0	0	0	0	0	0	0
1002	2700084L06Rik		-0.168	-0.188	-0.115	-0.135	-0.02	-0.356	-0.251		0.377036	0.143606	0.32965	0.341019	0.945478	0.064926	0.132394		0	0	0	0	0	0	0
1003	2700088M22Rik		-0.105	-0.205	0.16	0.06	-0.1	-0.31	0.22		0.639536	0.147686	0.217933	0.727335	0.70636	0.132588	0.227553		0	0	0	0	0	0	0
1004	2700091N06Rik		0.037	0.171	-0.083	0.052	0.135	0.208	-0.031		0.861143	0.140225	0.441117	0.709158	0.507629	0.212963	0.85094		0	0	0	0	0	0	0
1005	2700092H06Rik		0.2	-0.558	0.533	-0.224	-0.758	-0.358	0.309		0.139788	0.000135	3.8e-05	0.030468	0.000704	0.015853	0.015101		0	0	0	0	0	0	0
1006	2700094K13Rik		-0.017	0.444	-0.701	-0.24	0.461	0.427	-0.941		0.964276	0.023667	0.000894	0.224522	0.129556	0.108536	0.001202		0	0	0	0	0	0	0
1007	2700094L05Rik		-0.024	-0.09	0.221	0.155	-0.066	-0.114	0.376		0.91618	0.463244	0.053427	0.238769	0.778152	0.520454	0.023438		0	0	0	0	0	0	0
1008	2700097O09Rik		-0.009	-0.313	0.456	0.153	-0.304	-0.322	0.609		0.98313	0.095999	0.013971	0.465945	0.332274	0.229391	0.018257		0	0	0	0	0	0	0
1009	2810001G20Rik		-0.014	-0.04	-0.185	-0.212	-0.027	-0.054	-0.396		0.963728	0.79963	0.165476	0.17974	0.932579	0.814476	0.041752		0	0	0	0	0	0	0
1010	2810002G02Rik		0.04	0.072	-0.067	-0.035	0.032	0.112	-0.102		0.881632	0.641154	0.63453	0.856068	0.919801	0.611963	0.605958		0	0	0	0	0	0	0
1011	2810002N01Rik		0.074	0.191	-0.342	-0.225	0.117	0.264	-0.567		0.705783	0.115801	0.006292	0.091231	0.589594	0.131189	0.002315		0	0	0	0	0	0	0
1012	2810004N20Rik		-0.074	0.155	-0.109	0.12	0.229	0.081	0.011		0.825695	0.434743	0.555313	0.599052	0.504665	0.792225	0.966397		0	0	0	0	0	0	0
1013	2810005O12Rik		-0.071	-0.202	0.161	0.029	-0.131	-0.273	0.19		0.780338	0.179184	0.245721	0.883856	0.631151	0.208999	0.330377		0	0	0	0	0	0	0
1014	2810007J24Rik		-1.134	-0.164	-1.199	-0.229	0.97	-1.299	-1.428		0.124403	0.761618	0.014857	0.699064	0.241013	0.076527	0.033002		0	0	1	0	0	0	-1
1015	2810008M24Rik		-0.125	-0.365	0.243	0.003	-0.24	-0.489	0.246		0.631922	0.036536	0.112465	0.990496	0.393765	0.051955	0.247023		0	0	0	0	0	0	0
1016	2810012D02Rik		0.046	-0.222	0.773	0.506	-0.267	-0.176	1.28		0.799809	0.044894	7e-06	0.000739	0.131108	0.248927	2e-06		0	0	0	0	0	0	1
1017	2810012G03Rik		-0.209	-0.387	0.157	-0.022	-0.178	-0.595	0.135		0.290104	0.010868	0.205367	0.907463	0.440328	0.009349	0.44247		0	0	0	0	0	0	0
1018	2810012G08Rik		0.238	0.168	0.104	0.034	-0.07	0.405	0.137		0.313595	0.295559	0.487138	0.87329	0.829537	0.086409	0.514834		0	0	0	0	0	0	0
1019	2810012H18Rik		-0.106	-0.01	0.387	0.483	0.095	-0.116	0.87		0.632886	0.949889	0.007447	0.005819	0.718559	0.577891	0.000333		0	0	0	0	0	0	0
1020	2810012L14Rik		0.319	0.247	0.112	0.04	-0.072	0.567	0.151		0.088591	0.051381	0.321461	0.795158	0.758471	0.007487	0.338793		0	0	0	0	0	0	0
1021	2810017I02Rik		-0.197	-0.102	-0.054	0.042	0.095	-0.3	-0.012		0.355024	0.488961	0.702598	0.820158	0.728199	0.152188	0.952949		0	0	0	0	0	0	0
1022	2810021B07Rik		-0.279	-0.123	-0.159	-0.004	0.156	-0.402	-0.163		0.138223	0.329775	0.168059	0.985157	0.473817	0.039066	0.315602		0	0	0	0	0	0	0
1023	2810021G02Rik		-0.349	-0.301	-0.072	-0.024	0.048	-0.65	-0.096		0.187767	0.093147	0.674658	0.920462	0.902032	0.022347	0.691405		0	0	0	0	0	0	0
1024	2810021O14Rik		-0.046	-0.16	0.22	0.105	-0.114	-0.205	0.325		0.802258	0.136575	0.033457	0.375486	0.548564	0.183138	0.026702		0	0	0	0	0	0	0
1025	2810022L02Rik		0.111	-0.467	1.339	0.761	-0.578	-0.356	2.099		0.770691	0.049378	3.9e-05	0.006793	0.130414	0.279037	1.6e-05		0	0	-1	0	0	0	1
1026	2810025A12Rik		0.049	0.096	0.03	0.077	0.047	0.144	0.108		0.764703	0.330585	0.752239	0.485048	0.810648	0.307188	0.399372		0	0	0	0	0	0	0
1027	2810025M15Rik		-0.198	0.582	-0.888	-0.108	0.78	0.384	-0.996		0.225574	0.000353	3e-06	0.3789	0.001794	0.027889	1.8e-05		0	0	0	0	0	0	0
1028	2810025O06Rik		-0.124	-0.232	-0.081	-0.19	-0.109	-0.356	-0.271		0.441337	0.041114	0.416635	0.110534	0.574865	0.035009	0.05911		0	0	0	0	0	0	0
1029	2810026P18Rik		-0.204	-0.462	0.394	0.136	-0.258	-0.667	0.529		0.540508	0.045089	0.059135	0.598877	0.505002	0.048305	0.069466		0	0	0	0	0	0	0
1030	2810036L13Rik		-0.109	0.165	-0.59	-0.316	0.274	0.056	-0.906		0.497455	0.126003	6.6e-05	0.013772	0.128092	0.734552	3.1e-05		0	0	0	0	0	0	0
1031	2810037C03Rik		-0.086	0.263	-0.434	-0.085	0.349	0.177	-0.519		0.661734	0.041138	0.001614	0.54594	0.091464	0.316874	0.004487		0	0	0	0	0	0	0
1032	2810037C14Rik		-0.037	-0.054	0.016	0	-0.017	-0.091	0.016		0.911177	0.779497	0.930268	0.99854	0.967101	0.734819	0.947239		0	0	0	0	0	0	0
1033	2810038K19Rik		-0.058	-0.175	0.131	0.014	-0.117	-0.233	0.145		0.822426	0.24356	0.343816	0.945747	0.670584	0.282591	0.462191		0	0	0	0	0	0	0
1034	2810046L04Rik		-0.037	-0.086	0.076	0.027	-0.049	-0.122	0.103		0.816406	0.357335	0.373384	0.819231	0.784669	0.361465	0.393144		0	0	0	0	0	0	0
1035	2810049C16Rik		0.103	-0.11	0.279	0.066	-0.213	-0.007	0.345		0.696639	0.506736	0.067468	0.738521	0.444967	0.979146	0.102517		0	0	0	0	0	0	0
1036	2810050O03Rik		-0.244	-0.079	-0.035	0.13	0.166	-0.323	0.095		0.104148	0.434995	0.715104	0.230821	0.323958	0.036871	0.466965		0	0	0	0	0	0	0
1037	2810055E05Rik		-0.013	-0.386	0.475	0.103	-0.373	-0.399	0.578		0.95513	0.005309	0.00061	0.435119	0.061653	0.029797	0.00165		0	0	0	0	0	0	0
1038	2810055F11Rik		-0.16	0.385	-0.531	0.013	0.545	0.225	-0.518		0.672109	0.103804	0.021078	0.966393	0.165452	0.514254	0.091607		0	0	0	0	0	0	0
1039	2810402E24Rik		0.136	0.279	-0.194	-0.051	0.143	0.415	-0.245		0.42385	0.024733	0.072424	0.710699	0.473419	0.023991	0.101805		0	0	0	0	0	0	0
1040	2810402K13Rik		0.376	-1.036	0.288	-1.124	-1.412	-0.66	-0.836		0.411526	0.005026	0.312769	0.004224	0.015157	0.142299	0.044354		0	-1	0	1	1	0	0
1041	2810403A07Rik		-0.183	-0.329	0.272	0.126	-0.146	-0.511	0.398		0.53404	0.094844	0.130073	0.573968	0.68483	0.076367	0.114784		0	0	0	0	0	0	0
1042	2810403P18Rik		0.067	-0.289	0.352	-0.004	-0.356	-0.221	0.347		0.780701	0.052912	0.014355	0.984834	0.13939	0.285341	0.067233		0	0	0	0	0	0	0
1043	2810405F18Rik		-0.061	0.04	0.176	0.277	0.101	-0.022	0.454		0.792163	0.792972	0.164322	0.070427	0.691844	0.92713	0.017997		0	0	0	0	0	0	0
1044	2810405J04Rik		-0.092	-0.178	0.565	0.479	-0.087	-0.27	1.044		0.591584	0.110944	0.000119	0.001484	0.671022	0.098121	1.3e-05		0	0	0	0	0	0	1
1045	2810405J23Rik		-0.201	-0.233	0.154	0.122	-0.032	-0.434	0.276		0.370879	0.125813	0.268002	0.474988	0.922757	0.058143	0.158465		0	0	0	0	0	0	0
1046	2810405K02Rik		-0.198	0.663	-0.875	-0.014	0.861	0.465	-0.889		0.71554	0.056391	0.010275	0.97755	0.126165	0.336989	0.04778		0	0	0	0	0	0	0
1047	2810407C02Rik		0.038	-0.252	0.361	0.07	-0.291	-0.214	0.431		0.848425	0.036534	0.003346	0.599707	0.128915	0.193715	0.0088		0	0	0	0	0	0	0
1048	2810407K09Rik		0.019	-0.337	0.561	0.206	-0.356	-0.318	0.767		0.938751	0.015482	0.000319	0.135232	0.093956	0.087016	0.000377		0	0	0	0	0	0	0
1049	2810407L07Rik		-0.14	-0.369	0.496	0.267	-0.229	-0.509	0.763		0.342128	0.002782	0.00014	0.021318	0.168702	0.004584	6.8e-05		0	0	0	0	0	0	0
1050	2810407P21Rik		0.059	-0.051	0.387	0.277	-0.11	0.007	0.664		0.757127	0.675233	0.00222	0.034214	0.595258	0.96919	0.000554		0	0	0	0	0	0	0
1051	2810408E11Rik		-0.077	-0.328	0.609	0.357	-0.252	-0.405	0.966		0.663208	0.008935	6e-05	0.007671	0.170048	0.021817	2.2e-05		0	0	0	0	0	0	0
1052	2810408M09Rik		0.033	-0.332	0.474	0.109	-0.365	-0.299	0.583		0.896749	0.024924	0.001894	0.482488	0.113462	0.134287	0.004378		0	0	0	0	0	0	0
1053	2810409H07Rik		-0.323	-0.015	-0.367	-0.059	0.308	-0.338	-0.426		0.093087	0.919624	0.005371	0.697531	0.143191	0.071709	0.015609		0	0	0	0	0	0	0
1054	2810410A03Rik		0.045	0.138	0.151	0.244	0.093	0.183	0.394		0.849931	0.308421	0.226222	0.103214	0.715325	0.348638	0.032337		0	0	0	0	0	0	0
1055	2810410C14Rik		0.018	0.112	-0.185	-0.091	0.094	0.13	-0.277		0.922552	0.235017	0.040443	0.385395	0.577067	0.342392	0.031645		0	0	0	0	0	0	0
1056	2810410D24Rik		-0.004	-0.247	0.903	0.66	-0.243	-0.251	1.563		0.985842	0.046437	5e-06	0.000271	0.223242	0.1445	1e-06		0	0	0	0	0	0	1
1057	2810410M20Rik		-0.119	0.441	-0.494	0.066	0.56	0.322	-0.428		0.540508	0.0044	0.000941	0.66378	0.018873	0.090085	0.017293		0	0	0	0	0	0	0
1058	2810410P22Rik		-0.212	1.585	-1.647	0.15	1.797	1.374	-1.497		0.833694	0.014094	0.006354	0.840421	0.069	0.106906	0.053096		0	1	1	0	0	0	0
1059	2810411C16Rik		0.064	-0.341	0.431	0.026	-0.405	-0.277	0.456		0.845186	0.076107	0.020085	0.920307	0.19855	0.307911	0.066494		0	0	0	0	0	0	0
1060	2810413I22Rik		0.178	-0.003	0.142	-0.039	-0.181	0.176	0.103		0.193445	0.978954	0.095343	0.724976	0.237228	0.18258	0.386348		0	0	0	0	0	0	0
1061	2810417J12Rik		0.171	0.201	-0.233	-0.203	0.03	0.372	-0.436		0.331352	0.095248	0.04058	0.120242	0.908159	0.04247	0.010338		0	0	0	0	0	0	0
1062	2810418N01Rik		0.309	-0.099	0.514	0.106	-0.408	0.209	0.621		0.264095	0.615737	0.008245	0.633932	0.19884	0.450904	0.018626		0	0	0	0	0	0	0
1063	2810422B04Rik		0.183	0.154	-0.231	-0.261	-0.029	0.337	-0.492		0.360739	0.255823	0.069416	0.082594	0.920161	0.091679	0.010819		0	0	0	0	0	0	0
1064	2810422J05Rik		-0.05	0.17	-0.452	-0.233	0.22	0.12	-0.685		0.816946	0.179427	0.001517	0.096695	0.300513	0.520454	0.000901		0	0	0	0	0	0	0
1065	2810422O20Rik		-0.047	-0.004	0.087	0.129	0.043	-0.051	0.216		0.871076	0.981324	0.567896	0.47635	0.904372	0.844446	0.297562		0	0	0	0	0	0	0
1066	2810423A18Rik		-0.239	0.866	0.034	1.14	1.106	0.627	1.173		0.813153	0.14521	0.957953	0.083356	0.264726	0.471774	0.128087		0	0	0	0	0	0	0
1067	2810423E13Rik		-0.132	-0.155	-0.162	-0.185	-0.023	-0.286	-0.347		0.37871	0.12842	0.086738	0.098483	0.917694	0.06088	0.014747		0	0	0	0	0	0	0
1068	2810425F24Rik		-0.019	0.092	-0.551	-0.44	0.111	0.072	-0.991		0.959896	0.651125	0.005975	0.042971	0.763213	0.813073	0.001252		0	0	0	0	0	0	0
1069	2810425O13Rik		-0.094	0.133	-0.117	0.11	0.227	0.038	-0.007		0.677739	0.346689	0.365491	0.487807	0.338447	0.8681	0.969833		0	0	0	0	0	0	0
1070	2810426P10Rik		1.361	0.053	-0.409	-1.717	-1.308	1.414	-2.126		0.012422	0.882735	0.152313	0.000277	0.021487	0.008201	0.000158		1	0	0	1	1	1	-1
1071	2810428C21Rik		-0.204	-0.379	0.163	-0.011	-0.175	-0.583	0.152		0.394363	0.029003	0.273514	0.958526	0.545514	0.024544	0.475682		0	0	0	0	0	0	0
1072	2810428I15Rik		0.313	0.138	-0.07	-0.245	-0.175	0.451	-0.316		0.345699	0.55091	0.748775	0.321602	0.671047	0.164757	0.275884		0	0	0	0	0	0	0
1073	2810430B18Rik		-0.183	-0.862	1.179	0.5	-0.679	-1.045	1.679		0.52236	0.000887	2.5e-05	0.022992	0.040909	0.00315	2.1e-05		0	0	-1	0	0	-1	1
1074	2810430M08Rik		0.074	0.118	-0.044	0	0.044	0.191	-0.043		0.774877	0.451015	0.774069	0.998062	0.89559	0.391492	0.842096		0	0	0	0	0	0	0
1075	2810431I02Rik		-0.16	-0.584	0.751	0.327	-0.424	-0.744	1.078		0.316929	0.000308	1.1e-05	0.011869	0.029312	0.001025	8e-06		0	0	0	0	0	0	1
1076	2810432D09Rik		-0.07	0.141	0.091	0.301	0.211	0.07	0.392		0.769935	0.328029	0.499547	0.060499	0.389247	0.750704	0.042118		0	0	0	0	0	0	0
1077	2810436B12Rik		0.285	-0.163	0.123	-0.325	-0.447	0.122	-0.202		0.0975	0.14893	0.235194	0.015206	0.027607	0.45969	0.166206		0	0	0	0	0	0	0
1078	2810437L13Rik		0.116	0.081	0.104	0.069	-0.035	0.197	0.173		0.610177	0.593694	0.444088	0.695925	0.912434	0.351072	0.363009		0	0	0	0	0	0	0
1079	2810438F06Rik		-0.058	0.062	-0.19	-0.069	0.121	0.004	-0.258		0.773596	0.622453	0.09338	0.628149	0.577583	0.984266	0.102066		0	0	0	0	0	0	0
1080	2810439F02Rik		-0.287	0.333	-1.122	-0.501	0.621	0.046	-1.623		0.43062	0.175679	0.000272	0.067678	0.132067	0.91256	0.000209		0	0	1	0	0	0	-1
1081	2810439K08Rik		-0.216	0.323	-1.153	-0.613	0.539	0.106	-1.766		0.333966	0.042061	5e-06	0.002149	0.041892	0.640614	2e-06		0	0	1	0	0	0	-1
1082	2810441H08Rik		-0.296	-0.348	-0.212	-0.264	-0.051	-0.644	-0.476		0.214588	0.040447	0.153141	0.135368	0.883468	0.015288	0.030528		0	0	0	0	0	0	0
1083	2810441K11Rik		-0.076	0.108	0.015	0.199	0.184	0.032	0.214		0.675369	0.336298	0.899127	0.107584	0.331357	0.859739	0.141809		0	0	0	0	0	0	0
1084	2810442O16Rik		-0.523	-0.458	-0.357	-0.292	0.065	-0.981	-0.649		0.212447	0.108239	0.169768	0.352352	0.915668	0.028097	0.080749		0	0	0	0	0	0	0
1085	2810449D17Rik		-0.127	-0.159	-0.028	-0.06	-0.033	-0.286	-0.088		0.642513	0.357231	0.87508	0.77827	0.931707	0.249509	0.708497		0	0	0	0	0	0	0
1086	2810452K22Rik		-0.08	0.031	-0.403	-0.291	0.111	-0.049	-0.694		0.614936	0.782849	0.000793	0.016178	0.540676	0.75404	0.000173		0	0	0	0	0	0	0
1087	2810453L12Rik		-0.125	-0.129	-0.13	-0.135	-0.004	-0.254	-0.265		0.586514	0.390462	0.343636	0.422357	0.991066	0.238626	0.169378		0	0	0	0	0	0	0
1088	2810454F19Rik		0.454	0.059	0.41	0.015	-0.395	0.513	0.425		0.116316	0.780716	0.028868	0.95444	0.222871	0.074475	0.093122		0	0	0	0	0	0	0
1089	2810455F06Rik		0.027	0.266	-0.556	-0.317	0.239	0.293	-0.872		0.923974	0.079143	0.001112	0.057339	0.341379	0.172323	0.000496		0	0	0	0	0	0	0
1090	2810457M08Rik		-0.236	-0.167	0.05	0.119	0.069	-0.404	0.169		0.140363	0.121282	0.625572	0.311862	0.733689	0.019941	0.220604		0	0	0	0	0	0	0
1091	2810459M11Rik		0.177	0.614	-0.413	0.024	0.437	0.791	-0.389		0.459686	0.002427	0.011246	0.91354	0.107266	0.005543	0.067618		0	0	0	0	0	0	0
1092	2810468K05Rik		-0.085	-0.054	-0.225	-0.194	0.031	-0.139	-0.419		0.659888	0.673113	0.049593	0.140945	0.907284	0.42795	0.013701		0	0	0	0	0	0	0
1093	2810468K17Rik		0.098	-0.197	0.447	0.152	-0.295	-0.099	0.599		0.57115	0.089143	0.000815	0.223834	0.123356	0.559118	0.001122		0	0	0	0	0	0	0
1094	2810470D21Rik		-0.202	-0.429	0.257	0.031	-0.226	-0.631	0.287		0.247384	0.003325	0.02682	0.842375	0.256774	0.003851	0.067999		0	0	0	0	0	0	0
1095	2810470K03Rik		0.047	-0.036	-0.007	-0.09	-0.083	0.011	-0.097		0.78123	0.745449	0.948615	0.428484	0.651672	0.948873	0.463645		0	0	0	0	0	0	0
1096	2810475A17Rik		0.094	0.344	-0.759	-0.509	0.25	0.438	-1.268		0.770691	0.080594	0.000797	0.023165	0.452579	0.120707	0.000219		0	0	0	0	0	0	-1
1097	2810485I05Rik		-0.354	-0.026	-0.242	0.087	0.329	-0.38	-0.155		0.160588	0.894126	0.119598	0.662029	0.242442	0.1207	0.481293		0	0	0	0	0	0	0
1098	28S_rRNA_X00525_656		0.074	-0.181	0.115	-0.14	-0.255	-0.108	-0.024		0.759059	0.211675	0.389654	0.387762	0.294926	0.622329	0.90723		0	0	0	0	0	0	0
1099	2900001O04Rik		-0.017	-0.166	0.199	0.049	-0.15	-0.183	0.248		0.944281	0.171958	0.081094	0.741689	0.477373	0.298285	0.11729		0	0	0	0	0	0	0
1100	2900006A08Rik		0.198	0.65	-0.413	0.039	0.452	0.848	-0.373		0.587109	0.013743	0.064634	0.903598	0.254766	0.024775	0.221644		0	0	0	0	0	0	0
1101	2900008M13Rik		0.06	-0.169	0.847	0.618	-0.229	-0.11	1.465		0.83406	0.303386	0.000106	0.003359	0.414017	0.658827	2e-05		0	0	0	0	0	0	1
1102	2900010D03Rik		-0.129	-0.392	0.366	0.103	-0.263	-0.522	0.468		0.511027	0.009069	0.00709	0.487472	0.232667	0.015598	0.011915		0	0	0	0	0	0	0
1103	2900010M23Rik		0.119	0.174	-0.015	0.04	0.054	0.293	0.025		0.714924	0.391585	0.945754	0.881766	0.901853	0.312442	0.929502		0	0	0	0	0	0	0
1104	2900016D05Rik		-0.13	-0.477	0.482	0.135	-0.346	-0.607	0.617		0.568578	0.006619	0.003041	0.422493	0.168681	0.014397	0.005366		0	0	0	0	0	0	0
1105	2900018K03Rik		0.128	-0.02	0.075	-0.073	-0.148	0.108	0.002		0.481381	0.886073	0.511113	0.609476	0.484251	0.548158	0.988411		0	0	0	0	0	0	0
1106	2900026A02Rik		0.048	0.361	-0.199	0.114	0.313	0.409	-0.086		0.787315	0.00443	0.047308	0.330502	0.079919	0.017416	0.538447		0	0	0	0	0	0	0
1107	2900036G02Rik		0.403	0.109	-0.008	-0.302	-0.294	0.512	-0.31		0.029147	0.345049	0.948393	0.023362	0.127928	0.009107	0.044651		0	0	0	0	0	0	0
1108	2900037O03Rik		-0.22	-0.304	0.062	-0.022	-0.084	-0.524	0.04		0.284177	0.039501	0.644422	0.909142	0.753617	0.020612	0.838743		0	0	0	0	0	0	0
1109	2900041A09Rik		0.309	0.89	-1.112	-0.531	0.581	1.2	-1.643		0.326323	0.001454	9.7e-05	0.029827	0.105081	0.002879	6.4e-05		0	0	1	0	0	1	-1
1110	2900045G02Rik		0.367	0.798	-0.429	0.002	0.431	1.165	-0.426		0.294027	0.005003	0.057158	0.995577	0.278751	0.00565	0.166168		0	0	0	0	0	1	0
1111	2900045N06Rik		0.121	-0.062	0.184	0.002	-0.182	0.059	0.186		0.686685	0.759734	0.275816	0.994969	0.579917	0.843341	0.438617		0	0	0	0	0	0	0
1112	2900054C01Rik		0.171	0.337	-0.353	-0.187	0.166	0.508	-0.54		0.328578	0.011451	0.004792	0.148884	0.411833	0.01092	0.002862		0	0	0	0	0	0	0
1113	2900054D09Rik		0.042	0.655	-1.694	-1.082	0.613	0.697	-2.776		0.896067	0.002479	1e-06	0.000119	0.042388	0.014397	0		0	0	1	1	0	0	-1
1114	2900057D21Rik		-0.064	-0.316	0.285	0.033	-0.252	-0.38	0.318		0.775565	0.027774	0.028659	0.85141	0.260736	0.060436	0.072591		0	0	0	0	0	0	0
1115	2900057K09Rik		-0.236	-0.34	0.121	0.016	-0.104	-0.576	0.137		0.376801	0.066218	0.472185	0.946237	0.763004	0.03892	0.5674		0	0	0	0	0	0	0
1116	2900058M19Rik		-0.029	0.047	0.208	0.284	0.076	0.017	0.491		0.937619	0.828691	0.242206	0.178417	0.848173	0.958899	0.056065		0	0	0	0	0	0	0
1117	2900060B14Rik		-0.422	-0.089	-1.002	-0.669	0.333	-0.512	-1.672		0.412155	0.817224	0.005879	0.083146	0.595682	0.308796	0.002057		0	0	1	0	0	0	-1
1118	2900064A13Rik		-0.02	0.024	-0.084	-0.04	0.044	0.004	-0.124		0.94329	0.886174	0.536315	0.826786	0.88957	0.988037	0.513351		0	0	0	0	0	0	0
1119	2900070E19Rik		0.161	0.49	-0.436	-0.107	0.329	0.652	-0.542		0.452092	0.004609	0.004434	0.517045	0.173195	0.008587	0.008991		0	0	0	0	0	0	0
1120	2900073G15Rik		0.292	-0.273	0.628	0.063	-0.565	0.019	0.691		0.144301	0.049113	0.000212	0.692728	0.021063	0.935147	0.001201		0	0	0	0	0	0	0
1121	2900073H19Rik		-0.085	-0.096	-0.145	-0.157	-0.011	-0.181	-0.302		0.750131	0.565298	0.330128	0.384197	0.9746	0.444926	0.149956		0	0	0	0	0	0	0
1122	2900074L10Rik		-0.07	-0.493	0.613	0.19	-0.423	-0.563	0.803		0.72747	0.001912	0.00015	0.160232	0.0492	0.008419	0.000243		0	0	0	0	0	0	0
1123	2900075A18Rik		0.075	-0.171	0.286	0.039	-0.246	-0.096	0.325		0.912757	0.650525	0.388178	0.935693	0.715447	0.871433	0.491901		0	0	0	0	0	0	0
1124	2900078C09Rik		0.028	0.573	-0.682	-0.137	0.545	0.601	-0.82		0.91905	0.001916	0.000208	0.392252	0.033915	0.01241	0.000635		0	0	0	0	0	0	0
1125	2900079J23Rik		-0.111	0.407	-0.452	0.066	0.518	0.296	-0.386		0.705036	0.033875	0.01295	0.7686	0.089898	0.257478	0.102335		0	0	0	0	0	0	0
1126	2900093K20Rik		-0.272	-0.225	-0.221	-0.175	0.046	-0.497	-0.396		0.192501	0.107522	0.088254	0.249782	0.875799	0.024775	0.035341		0	0	0	0	0	0	0
1127	3000003F02Rik		-0.077	-0.191	0.436	0.322	-0.114	-0.268	0.758		0.677017	0.100024	0.001006	0.017083	0.579872	0.110722	0.000207		0	0	0	0	0	0	0
1128	3000003G13Rik		-0.059	-0.316	-0.49	-0.747	-0.257	-0.375	-1.237		0.873717	0.124549	0.016103	0.004082	0.467236	0.204484	0.000399		0	0	0	0	0	0	-1
1129	3002006F17Rik		-0.061	-0.365	-0.096	-0.4	-0.304	-0.426	-0.497		0.864883	0.072189	0.610133	0.069776	0.367768	0.138924	0.05911		0	0	0	0	0	0	0
1130	3010003L21Rik		0.447	0.104	0.122	-0.221	-0.343	0.552	-0.1		0.103275	0.576915	0.470212	0.263248	0.257563	0.046608	0.685188		0	0	0	0	0	0	0
1131	3010026O09Rik		0.307	1.088	-1.156	-0.376	0.78	1.395	-1.532		0.425212	0.001469	0.000331	0.185859	0.077528	0.003659	0.000491		0	1	1	0	0	1	-1
1132	3010027A04Rik		0.095	-0.22	0.15	-0.165	-0.315	-0.125	-0.015		0.546346	0.044035	0.121367	0.146976	0.075421	0.410818	0.916528		0	0	0	0	0	0	0
1133	3010027N08Rik		-0.012	-0.197	-0.005	-0.19	-0.185	-0.209	-0.195		0.955273	0.078881	0.967583	0.116379	0.317465	0.186997	0.170417		0	0	0	0	0	0	0
1134	3010033P07Rik		-0.045	-0.096	0.134	0.083	-0.051	-0.141	0.217		0.817989	0.407809	0.205367	0.526847	0.827052	0.397387	0.145454		0	0	0	0	0	0	0
1135	3100002J23Rik		0.124	0.381	-0.089	0.168	0.257	0.505	0.079		0.670365	0.044395	0.606131	0.406485	0.406253	0.064098	0.751603		0	0	0	0	0	0	0
1136	3100002M17Rik		0.121	0.012	0.035	-0.075	-0.109	0.133	-0.04		0.574965	0.942197	0.805937	0.656769	0.675096	0.522901	0.840455		0	0	0	0	0	0	0
1137	3100003M19Rik		-0.119	0.41	-0.421	0.108	0.529	0.292	-0.313		0.663821	0.025347	0.013583	0.585931	0.068266	0.235272	0.155048		0	0	0	0	0	0	0
1138	3100004P22Rik		0.009	-0.575	1.032	0.449	-0.584	-0.567	1.481		0.968272	0.000229	1e-06	0.001278	0.005142	0.002998	0		0	0	-1	0	0	0	1
1139	3110001A05Rik		0.141	0.229	-0.235	-0.148	0.088	0.37	-0.383		0.540775	0.135839	0.098435	0.38459	0.764682	0.099738	0.059248		0	0	0	0	0	0	0
1140	3110001A13Rik		0.088	0.172	-0.764	-0.68	0.084	0.26	-1.444		0.876724	0.599872	0.015058	0.054582	0.902969	0.577891	0.002753		0	0	0	0	0	0	-1
1141	3110001D03Rik		0.238	-0.019	0.11	-0.147	-0.257	0.218	-0.038		0.288773	0.914227	0.438849	0.384952	0.317465	0.320829	0.861718		0	0	0	0	0	0	0
1142	3110001H15Rik		-0.213	-0.174	-0.101	-0.061	0.04	-0.387	-0.162		0.138165	0.076911	0.253799	0.58374	0.840637	0.014623	0.191702		0	0	0	0	0	0	0
1143	3110001K24Rik		0.087	0.056	-0.113	-0.144	-0.031	0.143	-0.256		0.65713	0.664821	0.318649	0.285903	0.908711	0.421386	0.108647		0	0	0	0	0	0	0
1144	3110001O07Rik		-0.119	0.47	-0.875	-0.286	0.589	0.352	-1.161		0.696639	0.021059	0.000228	0.161929	0.06496	0.192995	0.000334		0	0	0	0	0	0	-1
1145	3110001P07Rik		-0.087	0.436	-0.852	-0.329	0.523	0.348	-1.181		0.756343	0.019315	0.000137	0.081931	0.071134	0.157434	0.000146		0	0	0	0	0	0	-1
1146	3110002L15Rik		-0.202	-0.013	-0.282	-0.093	0.189	-0.215	-0.375		0.286483	0.9308	0.025268	0.528041	0.391445	0.248971	0.032708		0	0	0	0	0	0	0
1147	3110004H13Rik		0.107	-0.385	0.48	-0.012	-0.492	-0.278	0.469		0.451568	0.00178	0.000132	0.927737	0.008828	0.055442	0.001779		0	0	0	0	0	0	0
1148	3110005G23Rik		-0.085	-0.517	0.618	0.186	-0.432	-0.602	0.804		0.783151	0.011965	0.00222	0.359899	0.159474	0.035151	0.003606		0	0	0	0	0	0	0
1149	3110009E18Rik		-0.228	-0.138	0.277	0.367	0.09	-0.366	0.644		0.707148	0.734167	0.423733	0.376079	0.911982	0.50594	0.181593		0	0	0	0	0	0	0
1150	3110012E06Rik		0.128	-0.494	0.934	0.313	-0.621	-0.366	1.247		0.477712	0.001607	4e-06	0.024709	0.008828	0.047302	6e-06		0	0	0	0	0	0	1
1151	3110013H01Rik		-0.004	0.424	-0.752	-0.324	0.427	0.42	-1.076		0.991635	0.010253	0.000106	0.048102	0.082063	0.056803	9e-05		0	0	0	0	0	0	-1
1152	3110018K12Rik		0.094	0.415	-0.35	-0.029	0.321	0.509	-0.379		0.623731	0.004659	0.006065	0.856407	0.118388	0.01244	0.024355		0	0	0	0	0	0	0
1153	3110021A11Rik		-0.014	-0.127	0.039	-0.074	-0.113	-0.141	-0.035		0.97258	0.509501	0.837951	0.747226	0.752321	0.618491	0.894798		0	0	0	0	0	0	0
1154	3110021N24Rik		-0.643	-0.242	-0.525	-0.124	0.401	-0.885	-0.649		0.00337	0.037705	0.000197	0.308125	0.039081	0.000439	0.000488		0	0	0	0	0	0	0
1155	3110023B02Rik		-0.142	-0.257	0.106	-0.009	-0.115	-0.4	0.097		0.341827	0.019539	0.251758	0.947361	0.516907	0.015853	0.462866		0	0	0	0	0	0	0
1156	3110023E09Rik		0.065	-0.189	0.266	0.011	-0.255	-0.124	0.277		0.758137	0.140264	0.031813	0.94779	0.23554	0.509962	0.097619		0	0	0	0	0	0	0
1157	3110024A21Rik		0.17	0.06	0.087	-0.023	-0.11	0.23	0.064		0.254994	0.569651	0.355399	0.863979	0.545514	0.122866	0.642336		0	0	0	0	0	0	0
1158	3110030K17Rik		-0.003	-0.004	-0.048	-0.048	0	-0.007	-0.096		0.992459	0.982267	0.7308	0.788591	0.999632	0.976943	0.617849		0	0	0	0	0	0	0
1159	3110033D18Rik		0.091	0.018	0.317	0.244	-0.073	0.109	0.561		0.563667	0.881476	0.004215	0.039032	0.708028	0.476156	0.00093		0	0	0	0	0	0	0
1160	3110037I16Rik		-0.177	-0.116	0.119	0.18	0.06	-0.293	0.299		0.251964	0.268239	0.216074	0.119573	0.764055	0.06426	0.035552		0	0	0	0	0	0	0
1161	3110038B19Rik		-0.175	-0.216	0.398	0.357	-0.041	-0.391	0.755		0.352843	0.094755	0.003573	0.017191	0.881575	0.045607	0.000465		0	0	0	0	0	0	0
1162	3110040D16Rik		0.036	0.08	-0.161	-0.117	0.044	0.116	-0.278		0.826943	0.405646	0.07219	0.262366	0.81796	0.402389	0.032078		0	0	0	0	0	0	0
1163	3110040N11Rik		0.093	0.002	0.205	0.114	-0.091	0.094	0.319		0.590677	0.989999	0.053135	0.35737	0.655492	0.568677	0.03523		0	0	0	0	0	0	0
1164	3110045D15Rik		-0.183	-0.623	0.349	-0.091	-0.44	-0.807	0.257		0.202256	9.6e-05	0.001387	0.393265	0.01503	0.000355	0.046121		0	0	0	0	0	0	0
1165	3110047P20Rik		-0.157	-0.359	0.069	-0.132	-0.202	-0.516	-0.063		0.305117	0.004232	0.475009	0.244694	0.247778	0.005267	0.653944		0	0	0	0	0	0	0
1166	3110049J23Rik		0.199	1.025	-1.235	-0.41	0.826	1.223	-1.645		0.252978	2e-05	0	0.005684	0.001955	0.000108	1e-06		0	1	1	0	0	1	-1
1167	3110050K21Rik		0.008	-0.458	0.295	-0.17	-0.465	-0.45	0.125		0.97258	0.001049	0.006076	0.13262	0.015923	0.010148	0.349201		0	0	0	0	0	0	0
1168	3110050L10Rik		0.242	0.257	-0.292	-0.278	0.015	0.5	-0.57		0.485246	0.268083	0.1715	0.275025	0.977571	0.139035	0.064161		0	0	0	0	0	0	0
1169	3110050N22Rik		0.117	0.026	0.32	0.229	-0.091	0.143	0.549		0.602628	0.877606	0.024127	0.149471	0.739908	0.504234	0.008694		0	0	0	0	0	0	0
1170	3110052N05Rik		-0.162	0.1	-0.355	-0.093	0.263	-0.062	-0.448		0.455722	0.501631	0.014929	0.585886	0.28168	0.786995	0.0256		0	0	0	0	0	0	0
1171	3110053G12Rik		0.06	0.362	-0.672	-0.369	0.303	0.422	-1.041		0.853515	0.055142	0.00123	0.06902	0.32516	0.113966	0.000607		0	0	0	0	0	0	-1
1172	3110054C06Rik		-0.119	0.509	-0.738	-0.11	0.628	0.39	-0.848		0.539311	0.001888	4.5e-05	0.446067	0.010933	0.046564	0.000202		0	0	0	0	0	0	0
1173	3110056O03Rik		0.182	0.148	-0.024	-0.058	-0.034	0.329	-0.081		0.418408	0.332675	0.878044	0.759467	0.918761	0.136147	0.694652		0	0	0	0	0	0	0
1174	3110057O12Rik		0.053	0.162	-0.353	-0.245	0.108	0.215	-0.598		0.801323	0.193609	0.006292	0.076595	0.631734	0.231956	0.00202		0	0	0	0	0	0	0
1175	3110068G20Rik		0.085	0.338	-0.113	0.141	0.254	0.423	0.027		0.65454	0.011002	0.295812	0.27602	0.198629	0.024607	0.87117		0	0	0	0	0	0	0
1176	3110078M01Rik		0.051	0.272	-0.431	-0.21	0.22	0.323	-0.641		0.738205	0.010789	0.000268	0.047966	0.163048	0.029548	0.000168		0	0	0	0	0	0	0
1177	3110082I17Rik		-0.21	0.033	-0.007	0.236	0.243	-0.177	0.229		0.239379	0.803393	0.955237	0.079412	0.231278	0.311865	0.145413		0	0	0	0	0	0	0
1178	3200002M19Rik		-0.035	0.047	-0.013	0.069	0.082	0.012	0.056		0.841789	0.651911	0.898511	0.545748	0.650247	0.942834	0.679437		0	0	0	0	0	0	0
1179	3222401M22Rik		0.124	0.203	-0.2	-0.121	0.079	0.327	-0.321		0.50894	0.10732	0.086834	0.384932	0.73799	0.078721	0.05408		0	0	0	0	0	0	0
1180	3222402P14Rik		-0.157	0.53	-1.131	-0.444	0.687	0.372	-1.574		0.463678	0.002956	4e-06	0.010746	0.012588	0.08195	4e-06		0	0	1	0	0	0	-1
1181	3230401D17Rik		0.264	0.277	-0.03	-0.017	0.013	0.54	-0.048		0.237409	0.073898	0.842648	0.932303	0.968749	0.025023	0.820755		0	0	0	0	0	0	0
1182	3230401I01Rik		0.257	0.033	0.365	0.141	-0.224	0.29	0.506		0.138107	0.796946	0.003404	0.267078	0.248437	0.089799	0.003726		0	0	0	0	0	0	0
1183	3230402H02Rik		0.108	0.232	-0.321	-0.197	0.124	0.34	-0.519		0.593366	0.082406	0.01435	0.168075	0.600008	0.080909	0.006742		0	0	0	0	0	0	0
1184	3300001P08Rik		-0.142	-0.19	0.205	0.157	-0.048	-0.333	0.362		0.428153	0.119571	0.072323	0.235411	0.848044	0.06747	0.028928		0	0	0	0	0	0	0
1185	3321401G04Rik		-0.025	-0.044	0.021	0.002	-0.019	-0.07	0.023		0.911053	0.731265	0.864198	0.991941	0.944517	0.700907	0.894067		0	0	0	0	0	0	0
1186	3632413B07Rik		0.279	0.757	-0.409	0.069	0.478	1.036	-0.341		0.288973	0.001389	0.020384	0.756985	0.113086	0.002528	0.142315		0	0	0	0	0	1	0
1187	3632431M01Rik		0.308	-0.036	-0.357	-0.7	-0.343	0.272	-1.058		0.258792	0.8677	0.045027	0.003483	0.271043	0.312859	0.00065		0	0	0	0	0	0	-1
1188	3732413I11Rik		-0.266	0.455	-0.99	-0.269	0.721	0.188	-1.258		0.137047	0.002453	3e-06	0.046385	0.004003	0.27464	5e-06		0	0	0	0	0	0	-1
1189	3830402I07Rik		0.061	0.367	-0.386	-0.08	0.306	0.428	-0.466		0.874528	0.091168	0.056617	0.763223	0.402187	0.16701	0.095864		0	0	0	0	0	0	0
1190	3830406C13Rik		0.067	0.064	-0.039	-0.042	-0.003	0.131	-0.081		0.704154	0.569305	0.712951	0.753846	0.991066	0.406325	0.577154		0	0	0	0	0	0	0
1191	3830408G03Rik		-0.046	0.068	-0.588	-0.473	0.114	0.023	-1.061		0.91166	0.77378	0.008322	0.052527	0.786632	0.952685	0.001814		0	0	0	0	0	0	-1
1192	3830408G10Rik		0.347	0.347	-1.015	-1.015	0	0.693	-2.03		0.434424	0.245553	0.002113	0.006238	0.999833	0.113225	0.000169		0	0	1	1	0	0	-1
1193	3830408P04Rik		-0.205	-0.077	-0.177	-0.049	0.128	-0.281	-0.226		0.207089	0.49081	0.081915	0.708074	0.501131	0.081565	0.1102		0	0	0	0	0	0	0
1194	3830422K02Rik		0.146	-1.158	2.513	1.208	-1.305	-1.012	3.721		0.622466	0.000146	0	0.000107	0.002049	0.003714	0		0	-1	-1	-1	1	-1	1
1195	3930401E15Rik		-0.133	-0.436	0.559	0.255	-0.303	-0.569	0.814		0.66723	0.032947	0.005608	0.224522	0.35289	0.05274	0.004537		0	0	0	0	0	0	0
1196	3930402F13Rik		0.028	-0.251	0.378	0.099	-0.279	-0.223	0.478		0.888879	0.029468	0.001748	0.412094	0.124295	0.153367	0.003463		0	0	0	0	0	0	0
1197	4121402D02Rik		-0.058	-0.126	0.092	0.024	-0.068	-0.185	0.116		0.746925	0.251292	0.365106	0.868644	0.746057	0.24673	0.419734		0	0	0	0	0	0	0
1198	425O18-1		-0.034	0.194	-0.098	0.13	0.228	0.16	0.033		0.883965	0.135181	0.41278	0.362767	0.291077	0.394752	0.858701		0	0	0	0	0	0	0
1199	4430402O11Rik		-0.244	0.006	-0.537	-0.286	0.251	-0.238	-0.823		0.36707	0.976056	0.005204	0.151428	0.422453	0.367682	0.003078		0	0	0	0	0	0	0
1200	4432404P07Rik		0.105	-0.177	0.116	-0.167	-0.283	-0.072	-0.051		0.609202	0.179524	0.34115	0.249636	0.201821	0.72249	0.782742		0	0	0	0	0	0	0
1201	4432405B04Rik		-0.008	-0.067	0.101	0.043	-0.058	-0.075	0.144		0.965856	0.478521	0.232111	0.698976	0.739159	0.585675	0.225552		0	0	0	0	0	0	0
1202	4432409B16		-0.084	0.056	-0.295	-0.155	0.141	-0.028	-0.45		0.534877	0.54441	0.002627	0.117536	0.356877	0.846263	0.001545		0	0	0	0	0	0	0
1203	4432409M07Rik		0.003	-0.003	-0.053	-0.059	-0.006	0	-0.113		0.992459	0.981324	0.617891	0.65721	0.982163	0.997977	0.443836		0	0	0	0	0	0	0
1204	4432411E13Rik		-0.143	-0.077	0.184	0.25	0.065	-0.22	0.434		0.366443	0.475583	0.066421	0.038893	0.748818	0.153564	0.00565		0	0	0	0	0	0	0
1205	4432412L15Rik		0.003	0.062	-0.158	-0.099	0.059	0.065	-0.257		0.990688	0.597548	0.130729	0.436115	0.79055	0.704944	0.083051		0	0	0	0	0	0	0
1206	4631409F12Rik		-0.194	0.187	-0.146	0.235	0.381	-0.007	0.089		0.173694	0.055815	0.096792	0.030465	0.025845	0.968271	0.476774		0	0	0	0	0	0	0
1207	4631414F19Rik		0.034	-0.128	-0.266	-0.429	-0.163	-0.094	-0.694		0.940433	0.60408	0.223474	0.10223	0.715933	0.801953	0.031832		0	0	0	0	0	0	0
1208	4631423B10Rik		0.268	0.138	0.121	-0.009	-0.13	0.406	0.112		0.30698	0.4453	0.465707	0.970878	0.694664	0.118947	0.642377		0	0	0	0	0	0	0
1209	4631426J05Rik		0.136	0.139	0.079	0.083	0.004	0.275	0.161		0.57115	0.379286	0.59954	0.658846	0.992749	0.226051	0.433539		0	0	0	0	0	0	0
1210	4631427C17Rik		-0.087	-0.127	0.141	0.101	-0.041	-0.214	0.242		0.717871	0.392108	0.297703	0.552763	0.900323	0.314868	0.203624		0	0	0	0	0	0	0
1211	4631434O19Rik		0.005	0.304	-0.633	-0.334	0.299	0.309	-0.967		0.98569	0.028153	0.000163	0.025459	0.167231	0.103824	8.3e-05		0	0	0	0	0	0	0
1212	4632407F12Rik		-0.093	-0.023	-0.201	-0.13	0.071	-0.116	-0.331		0.690455	0.891956	0.13162	0.42208	0.804885	0.589065	0.08051		0	0	0	0	0	0	0
1213	4632408A20Rik		0.292	0.609	-0.346	-0.029	0.317	0.901	-0.374		0.168065	0.001223	0.014185	0.877546	0.178777	0.001487	0.04708		0	0	0	0	0	0	0
1214	4632408O18Rik		-0.035	-0.244	0.152	-0.057	-0.209	-0.279	0.095		0.867783	0.046744	0.160339	0.68567	0.288094	0.105561	0.541938		0	0	0	0	0	0	0
1215	4632409L19Rik		-0.019	0.182	-0.09	0.111	0.202	0.163	0.021		0.924173	0.095859	0.364416	0.352852	0.263575	0.296465	0.892203		0	0	0	0	0	0	0
1216	4632411B12Rik		-0.043	-0.071	-0.398	-0.426	-0.027	-0.114	-0.824		0.84062	0.578317	0.002868	0.005648	0.918766	0.528987	0.000188		0	0	0	0	0	0	0
1217	4632412I06Rik		-0.311	0.214	-0.68	-0.155	0.525	-0.097	-0.836		0.103214	0.091613	7.2e-05	0.258139	0.022109	0.606302	0.000194		0	0	0	0	0	0	0
1218	4632413C10Rik		-0.179	-0.023	-0.284	-0.128	0.156	-0.201	-0.411		0.46975	0.90621	0.069583	0.495583	0.60288	0.402823	0.061748		0	0	0	0	0	0	0
1219	4632413K17Rik		-0.172	-0.396	0.125	-0.098	-0.223	-0.568	0.026		0.353011	0.006914	0.280639	0.488112	0.289203	0.008587	0.881892		0	0	0	0	0	0	0
1220	4632415K11Rik		0.431	0.197	0.133	-0.101	-0.234	0.628	0.032		0.017217	0.071195	0.174859	0.393483	0.190787	0.002282	0.830895		0	0	0	0	0	0	0
1221	4632415L05Rik		-0.127	-0.097	0.042	0.072	0.03	-0.225	0.114		0.479672	0.425677	0.71969	0.609694	0.909442	0.196773	0.471146		0	0	0	0	0	0	0
1222	4632417D23		-0.023	-0.144	0.172	0.051	-0.121	-0.167	0.223		0.946173	0.412331	0.281593	0.816914	0.711049	0.514934	0.320819		0	0	0	0	0	0	0
1223	4632417K02		0.167	0.098	0.061	-0.008	-0.069	0.265	0.053		0.376556	0.4467	0.615286	0.964654	0.780756	0.150314	0.760861		0	0	0	0	0	0	0
1224	4632417K18Rik		-0.107	-0.058	0.347	0.396	0.049	-0.165	0.743		0.544497	0.636695	0.004884	0.006296	0.836691	0.327315	0.000276		0	0	0	0	0	0	0
1225	4632417N05Rik		0.296	0.48	-0.262	-0.079	0.184	0.775	-0.341		0.180548	0.005662	0.058644	0.651833	0.469336	0.003904	0.077746		0	0	0	0	0	0	0
1226	4632418H02Rik		0.478	0.222	-0.013	-0.269	-0.256	0.701	-0.282		0.066098	0.186539	0.944433	0.144042	0.371789	0.01244	0.195255		0	0	0	0	0	0	0
1227	4632427E13Rik		-0.089	-0.278	0.297	0.108	-0.189	-0.367	0.404		0.80702	0.192574	0.132636	0.671621	0.62675	0.233991	0.143594		0	0	0	0	0	0	0
1228	4632428M11Rik		0.009	0.21	-0.661	-0.46	0.202	0.219	-1.121		0.976606	0.136056	0.000217	0.007588	0.400804	0.279416	4.9e-05		0	0	0	0	0	0	-1
1229	4633402N23Rik		-0.129	-0.085	0.218	0.262	0.044	-0.214	0.48		0.560768	0.574457	0.109244	0.10467	0.88957	0.310667	0.018431		0	0	0	0	0	0	0
1230	4732418C07Rik		-0.068	-0.283	0.479	0.265	-0.215	-0.35	0.744		0.711029	0.021059	0.000445	0.038214	0.254531	0.043112	0.000206		0	0	0	0	0	0	0
1231	4732429D16Rik		-0.25	0.356	-0.419	0.187	0.606	0.106	-0.233		0.233262	0.021636	0.005162	0.230463	0.020856	0.622444	0.205449		0	0	0	0	0	0	0
1232	4732433M03		-0.355	-0.265	-0.723	-0.634	0.089	-0.62	-1.357		0.23939	0.19402	0.00164	0.010277	0.830094	0.047703	0.000201		0	0	0	0	0	0	-1
1233	4732435K05Rik		0.41	0.021	-0.092	-0.48	-0.389	0.431	-0.572		0.151809	0.92398	0.612582	0.028051	0.222871	0.120591	0.027848		0	0	0	0	0	0	0
1234	4732455O04Rik		0.133	-0.239	0.757	0.385	-0.373	-0.106	1.142		0.554218	0.109976	0.000118	0.024892	0.134817	0.635021	6.6e-05		0	0	0	0	0	0	1
1235	4732456P10Rik		-0.091	-0.198	-0.056	-0.163	-0.107	-0.289	-0.218		0.663208	0.130378	0.657361	0.253445	0.651658	0.127915	0.194513		0	0	0	0	0	0	0
1236	4732462B05Rik		0.149	0.34	-0.151	0.04	0.191	0.489	-0.111		0.413556	0.013348	0.182096	0.79545	0.361706	0.01565	0.493112		0	0	0	0	0	0	0
1237	4732465J04Rik		-0.544	-1.25	0.607	-0.099	-0.707	-1.794	0.508		0.055591	6.4e-05	0.002229	0.64074	0.0292	0.000115	0.037101		0	-1	0	0	0	-1	0
1238	4732469G06Rik		-0.204	-0.097	-0.24	-0.133	0.107	-0.301	-0.372		0.227447	0.402122	0.030896	0.292991	0.603689	0.077465	0.019394		0	0	0	0	0	0	0
1239	4732471D19Rik		-0.133	0.209	-0.456	-0.114	0.342	0.076	-0.571		0.575791	0.179258	0.005286	0.519649	0.190787	0.751744	0.010357		0	0	0	0	0	0	0
1240	4732472I07Rik		-0.189	-0.128	-0.122	-0.06	0.062	-0.317	-0.182		0.649255	0.641114	0.624606	0.85851	0.913943	0.402376	0.602183		0	0	0	0	0	0	0
1241	4732474K08Rik		0.172	-0.242	0.1	-0.314	-0.414	-0.07	-0.214		0.359421	0.064438	0.393229	0.030798	0.057551	0.719888	0.191688		0	0	0	0	0	0	0
1242	4732475C15Rik		-0.151	-0.1	-0.125	-0.073	0.052	-0.251	-0.198		0.591584	0.600571	0.464264	0.743336	0.897238	0.341815	0.406051		0	0	0	0	0	0	0
1243	4732477C12Rik		-0.232	0.061	-0.338	-0.045	0.292	-0.171	-0.383		0.291544	0.705573	0.021535	0.81224	0.243458	0.434131	0.05463		0	0	0	0	0	0	0
1244	4732479N06Rik		-0.059	0.259	-0.638	-0.319	0.318	0.2	-0.957		0.762472	0.037469	7.5e-05	0.020337	0.108941	0.240467	4.3e-05		0	0	0	0	0	0	0
1245	4732481H14Rik		0.391	0.301	-0.216	-0.305	-0.09	0.692	-0.521		0.103275	0.065141	0.141013	0.082594	0.767798	0.010051	0.018281		0	0	0	0	0	0	0
1246	4732486I23Rik		-0.22	0.055	-0.388	-0.113	0.275	-0.165	-0.501		0.212447	0.660523	0.002727	0.393483	0.166551	0.335886	0.004611		0	0	0	0	0	0	0
1247	4732493F09Rik		-0.08	-0.551	0.211	-0.26	-0.471	-0.632	-0.049		0.682873	0.000898	0.064949	0.056544	0.030103	0.004225	0.772137		0	0	0	0	0	0	0
1248	4732495E13Rik		0.113	0.047	0.834	0.768	-0.066	0.159	1.602		0.78123	0.865492	0.001891	0.008819	0.900926	0.662697	0.000199		0	0	0	0	0	0	1
1249	4732496O08Rik		0.213	-0.285	0.416	-0.082	-0.498	-0.071	0.334		0.30437	0.051852	0.005069	0.619499	0.042961	0.742082	0.072405		0	0	0	0	0	0	0
1250	4733401H18Rik		0.062	0.123	-0.016	0.045	0.061	0.185	0.029		0.865013	0.55626	0.942223	0.864929	0.890142	0.535547	0.918959		0	0	0	0	0	0	0
1251	4733401I05Rik		-0.199	-0.08	-0.332	-0.214	0.118	-0.279	-0.547		0.258922	0.516237	0.007541	0.10716	0.585688	0.114487	0.002979		0	0	0	0	0	0	0
1252	4733401O04Rik		0.011	-0.465	0.475	0	-0.476	-0.454	0.475		0.97258	0.007397	0.003257	0.997803	0.062767	0.047703	0.021759		0	0	0	0	0	0	0
1253	4831403C07Rik		0.025	0.071	-0.22	-0.174	0.046	0.097	-0.394		0.921462	0.607177	0.077723	0.231072	0.870554	0.629552	0.029929		0	0	0	0	0	0	0
1254	4831426I19Rik		0.182	0.159	0.021	-0.002	-0.023	0.341	0.018		0.268659	0.159366	0.854691	0.988903	0.923665	0.048239	0.908564		0	0	0	0	0	0	0
1255	4832408C21Rik		0.093	-0.12	0.361	0.148	-0.213	-0.027	0.509		0.677241	0.387271	0.010084	0.332387	0.364212	0.905999	0.009998		0	0	0	0	0	0	0
1256	4832420L08Rik		0.047	0.139	-0.069	0.022	0.092	0.186	-0.047		0.821412	0.252987	0.544553	0.889807	0.682619	0.289215	0.781008		0	0	0	0	0	0	0
1257	4832428D23Rik		0.071	0.206	-0.115	0.02	0.135	0.277	-0.094		0.740991	0.11971	0.344243	0.909767	0.564978	0.146648	0.592574		0	0	0	0	0	0	0
1258	4832436M01Rik		0.057	-0.252	0.169	-0.139	-0.308	-0.195	0.03		0.83916	0.116631	0.247383	0.438406	0.248437	0.398271	0.894075		0	0	0	0	0	0	0
1259	4832440E21Rik		0.021	0.048	-0.041	-0.013	0.027	0.069	-0.054		0.923976	0.696537	0.716201	0.931503	0.913587	0.69427	0.732166		0	0	0	0	0	0	0
1260	4833408A19Rik		0.06	-0.007	0.211	0.144	-0.067	0.053	0.355		0.726278	0.952718	0.03636	0.207477	0.737051	0.745159	0.015641		0	0	0	0	0	0	0
1261	4833409A17Rik		0.041	-0.056	-0.03	-0.127	-0.097	-0.015	-0.157		0.877561	0.726943	0.839707	0.445214	0.729843	0.953922	0.413854		0	0	0	0	0	0	0
1262	4833412N02Rik		0.181	0.047	0.194	0.061	-0.134	0.228	0.255		0.430809	0.781796	0.172723	0.750415	0.634765	0.307728	0.20243		0	0	0	0	0	0	0
1263	4833413G10Rik		-0.303	0.202	-0.883	-0.378	0.505	-0.102	-1.261		0.146528	0.147334	2.1e-05	0.020033	0.039427	0.627705	1.7e-05		0	0	0	0	0	0	-1
1264	4833414E09Rik		-0.029	0.028	-0.102	-0.045	0.057	-0.002	-0.147		0.956625	0.930775	0.701717	0.904615	0.923407	0.996779	0.694437		0	0	0	0	0	0	0
1265	4833417J20Rik		0.07	0.64	-0.828	-0.259	0.569	0.71	-1.087		0.876476	0.019776	0.002576	0.353263	0.176208	0.061176	0.00394		0	0	0	0	0	0	-1
1266	4833420G11Rik		-0.237	0.395	-0.776	-0.144	0.632	0.158	-0.92		0.267158	0.014807	8.6e-05	0.376079	0.019387	0.458969	0.000299		0	0	0	0	0	0	0
1267	4833420G17Rik		0.067	0.185	0.036	0.154	0.118	0.253	0.19		0.821658	0.289628	0.838082	0.433854	0.720998	0.315628	0.403112		0	0	0	0	0	0	0
1268	4833420K19Rik		0.015	-0.165	0.409	0.229	-0.179	-0.15	0.638		0.958522	0.246942	0.00592	0.140107	0.466529	0.472868	0.003164		0	0	0	0	0	0	0
1269	4833420N02Rik		-0.095	0.099	-0.3	-0.106	0.194	0.004	-0.405		0.701458	0.52587	0.039813	0.544448	0.460324	0.986963	0.04658		0	0	0	0	0	0	0
1270	4833421E05Rik		-0.19	-0.104	-0.417	-0.331	0.086	-0.294	-0.748		0.447198	0.548127	0.013498	0.076912	0.794768	0.225573	0.003345		0	0	0	0	0	0	0
1271	4833422F06Rik		-0.309	-0.459	0.447	0.298	-0.15	-0.768	0.745		0.148325	0.006142	0.003479	0.061754	0.556338	0.003549	0.001144		0	0	0	0	0	0	0
1272	4833425P12Rik		-0.101	0.248	-0.297	0.052	0.349	0.146	-0.245		0.709854	0.140112	0.060447	0.80444	0.214454	0.553196	0.257404		0	0	0	0	0	0	0
1273	4833426J09Rik		-0.208	0.33	-0.874	-0.335	0.539	0.122	-1.209		0.380714	0.048423	7.1e-05	0.062041	0.052114	0.611236	7.8e-05		0	0	0	0	0	0	-1
1274	4833427B12Rik		0.214	0.171	0.025	-0.019	-0.043	0.384	0.006		0.341892	0.26153	0.87435	0.928389	0.896793	0.087278	0.976083		0	0	0	0	0	0	0
1275	4833429E21Rik		0.157	-0.361	0.292	-0.226	-0.518	-0.204	0.065		0.410387	0.012491	0.021443	0.110534	0.026292	0.273898	0.712465		0	0	0	0	0	0	0
1276	4833438C02Rik		-0.278	-0.987	1.043	0.333	-0.709	-1.265	1.376		0.20866	8e-05	9e-06	0.046562	0.012387	0.000326	1.5e-05		0	0	-1	0	0	-1	1
1277	4833438J18Rik		-0.154	0.27	-0.305	0.119	0.424	0.116	-0.186		0.567005	0.130371	0.068014	0.561253	0.15356	0.666562	0.421791		0	0	0	0	0	0	0
1278	4833439L19Rik		-0.07	0.067	-0.325	-0.188	0.136	-0.003	-0.513		0.777747	0.668253	0.023869	0.240994	0.607212	0.991652	0.013369		0	0	0	0	0	0	0
1279	4833442J19Rik		-0.644	-0.201	0.157	0.6	0.443	-0.845	0.757		0.005684	0.103302	0.162643	0.00062	0.039427	0.000991	0.000333		0	0	0	0	0	0	0
1280	4833444G19Rik		0.641	0.332	-0.627	-0.937	-0.309	0.973	-1.564		0.006931	0.020699	0.000194	4.7e-05	0.160093	0.000706	2e-06		0	0	0	0	0	0	-1
1281	4921501E09Rik		0.275	0.212	-0.026	-0.088	-0.063	0.487	-0.114		0.211579	0.151558	0.865301	0.610521	0.835446	0.034649	0.56212		0	0	0	0	0	0	0
1282	4921504I02Rik		-0.225	-0.193	-0.051	-0.018	0.033	-0.418	-0.07		0.2253	0.126132	0.671064	0.913877	0.904804	0.032867	0.681865		0	0	0	0	0	0	0
1283	4921505C17Rik		-0.219	-0.08	-0.345	-0.206	0.139	-0.3	-0.551		0.193505	0.483644	0.004033	0.098215	0.474956	0.073944	0.001797		0	0	0	0	0	0	0
1284	4921507I02Rik		-0.018	0.313	-0.613	-0.282	0.331	0.295	-0.895		0.97258	0.210749	0.014353	0.306197	0.440806	0.418929	0.011826		0	0	0	0	0	0	0
1285	4921511C16		-0.233	-0.126	-0.091	0.016	0.107	-0.358	-0.074		0.227447	0.337552	0.455626	0.927654	0.653656	0.067176	0.674852		0	0	0	0	0	0	0
1286	4921513D23Rik		-0.019	0.183	-0.408	-0.207	0.202	0.164	-0.615		0.953632	0.258994	0.012446	0.244539	0.472939	0.491528	0.008568		0	0	0	0	0	0	0
1287	4921514E18Rik		-0.002	-0.251	0.133	-0.115	-0.248	-0.253	0.018		0.995999	0.141854	0.396528	0.556262	0.392085	0.303087	0.939572		0	0	0	0	0	0	0
1288	4921517B04Rik		0.034	0.018	-0.043	-0.059	-0.016	0.052	-0.102		0.812045	0.850893	0.595094	0.542985	0.930529	0.684249	0.353027		0	0	0	0	0	0	0
1289	4921518A06Rik		0.09	-0.225	0.13	-0.185	-0.315	-0.136	-0.055		0.645016	0.072368	0.248188	0.16554	0.125243	0.448811	0.741852		0	0	0	0	0	0	0
1290	4921519B16Rik		0.179	-0.681	0.822	-0.037	-0.86	-0.503	0.785		0.251284	0.000103	4e-06	0.776506	0.000796	0.006778	9e-05		0	0	0	0	0	0	0
1291	4921521J11Rik		0.135	0.167	-0.178	-0.145	0.033	0.302	-0.323		0.592758	0.307015	0.236444	0.430315	0.926996	0.200156	0.128168		0	0	0	0	0	0	0
1292	4921524J06Rik		0.055	0.057	0.05	0.052	0.002	0.111	0.102		0.716026	0.553081	0.567329	0.633234	0.992852	0.408023	0.396995		0	0	0	0	0	0	0
1293	4921531D08Rik		-0.067	0.363	-0.726	-0.296	0.429	0.296	-1.022		0.694573	0.004026	1e-05	0.016112	0.023709	0.059872	9e-06		0	0	0	0	0	0	-1
1294	4921532D18Rik		-0.414	-0.844	0.606	0.177	-0.43	-1.257	0.783		0.211351	0.002466	0.007923	0.481425	0.248437	0.002814	0.012694		0	0	0	0	0	-1	0
1295	4921537D05Rik		-0.039	0.094	-0.17	-0.037	0.133	0.055	-0.207		0.83916	0.392657	0.095313	0.787802	0.48292	0.743022	0.144108		0	0	0	0	0	0	0
1296	4922503N01Rik		0.538	0.023	0.729	0.213	-0.515	0.561	0.942		0.472495	0.968807	0.118522	0.72763	0.566276	0.445228	0.14842		0	0	0	0	0	0	0
1297	4930402H24Rik		-0.133	0.727	-0.812	0.048	0.861	0.594	-0.764		0.431508	0.00011	9e-06	0.727918	0.00129	0.004255	0.000191		0	0	0	0	0	0	0
1298	4930403O06Rik		0.014	0.457	-0.54	-0.097	0.443	0.471	-0.637		0.964182	0.009717	0.001812	0.591879	0.091013	0.047267	0.005397		0	0	0	0	0	0	0
1299	4930404F20Rik		-0.451	-0.001	-0.458	-0.008	0.45	-0.452	-0.466		0.049668	0.995193	0.003344	0.967237	0.068459	0.042974	0.020279		0	0	0	0	0	0	0
1300	4930404N11Rik		-0.025	0.014	-0.05	-0.011	0.039	-0.011	-0.062		0.88672	0.901193	0.580675	0.929646	0.842906	0.946877	0.634423		0	0	0	0	0	0	0
1301	4930415J21Rik		0.016	0.148	-0.162	-0.03	0.132	0.163	-0.192		0.956634	0.308758	0.223397	0.87606	0.614259	0.440345	0.305167		0	0	0	0	0	0	0
1302	4930415L06Rik		0.038	-0.158	0.024	-0.173	-0.196	-0.12	-0.149		0.846495	0.160438	0.836369	0.159713	0.297967	0.468406	0.304446		0	0	0	0	0	0	0
1303	4930418P06Rik		0.045	-0.057	0.392	0.289	-0.102	-0.012	0.681		0.852347	0.695961	0.006065	0.059313	0.685853	0.958416	0.001615		0	0	0	0	0	0	0
1304	4930422J18Rik		0.244	-0.126	0.2	-0.17	-0.37	0.119	0.03		0.479189	0.601581	0.347808	0.518746	0.344179	0.739727	0.926169		0	0	0	0	0	0	0
1305	4930428J16Rik		-0.028	-0.332	0.116	-0.189	-0.305	-0.36	-0.073		0.887038	0.00734	0.237779	0.108956	0.091356	0.031682	0.613278		0	0	0	0	0	0	0
1306	4930429A22Rik		-0.207	0.1	-0.259	0.049	0.308	-0.107	-0.21		0.343154	0.506736	0.063356	0.793416	0.215651	0.6312	0.270061		0	0	0	0	0	0	0
1307	4930429O20Rik		0.127	0.293	-0.257	-0.091	0.166	0.42	-0.349		0.571547	0.055436	0.064485	0.595789	0.524639	0.059824	0.073167		0	0	0	0	0	0	0
1308	4930431B09Rik		-0.304	0.011	-0.62	-0.305	0.315	-0.294	-0.924		0.193505	0.953154	0.000742	0.078964	0.229565	0.191947	0.000468		0	0	0	0	0	0	0
1309	4930431L18Rik		-0.105	-0.179	-0.242	-0.316	-0.074	-0.284	-0.559		0.439804	0.058957	0.00944	0.005681	0.658812	0.043929	0.000374		0	0	0	0	0	0	0
1310	4930432B04Rik		0.161	0.043	-0.038	-0.157	-0.119	0.204	-0.196		0.422501	0.775013	0.774276	0.292619	0.630952	0.29829	0.264997		0	0	0	0	0	0	0
1311	4930432N22Rik		-0.431	-0.736	0.884	0.579	-0.305	-1.167	1.462		0.219165	0.007395	0.001143	0.032587	0.455927	0.00547	0.000349		0	0	0	0	0	-1	1
1312	4930435F02Rik		-0.077	-0.133	-0.099	-0.155	-0.056	-0.21	-0.254		0.708402	0.293118	0.396074	0.261106	0.826139	0.249501	0.121662		0	0	0	0	0	0	0
1313	4930438O03Rik		0.077	0.031	0.002	-0.044	-0.046	0.109	-0.042		0.547928	0.734419	0.982799	0.662824	0.780034	0.377702	0.719366		0	0	0	0	0	0	0
1314	4930438O05Rik		0.036	0.036	0.006	0.006	0	0.072	0.012		0.816048	0.712813	0.952356	0.960957	0.999632	0.594555	0.925512		0	0	0	0	0	0	0
1315	4930445K14Rik		-0.567	-0.17	-0.132	0.265	0.397	-0.738	0.133		0.061403	0.379385	0.46177	0.206731	0.219209	0.018429	0.606968		0	0	0	0	0	0	0
1316	4930447J18Rik		0.256	0.25	-0.175	-0.182	-0.006	0.507	-0.357		0.316108	0.148417	0.270045	0.344143	0.988521	0.054273	0.113034		0	0	0	0	0	0	0
1317	4930447P04Rik		0.091	-0.37	0.677	0.216	-0.461	-0.28	0.893		0.681814	0.014541	0.000145	0.147249	0.050765	0.156789	0.000222		0	0	0	0	0	0	0
1318	4930453N24Rik		-0.103	-0.543	0.859	0.419	-0.44	-0.646	1.278		0.638013	0.002086	2.6e-05	0.011702	0.062874	0.007314	1.5e-05		0	0	0	0	0	0	1
1319	4930455C21Rik		-0.449	-0.001	-1.249	-0.802	0.448	-0.451	-2.051		0.776615	0.998933	0.15151	0.45224	0.813977	0.756813	0.09698		0	0	0	0	0	0	0
1320	4930455F23Rik		0.142	0.108	0.288	0.255	-0.033	0.25	0.542		0.317738	0.259152	0.004648	0.022536	0.870554	0.080022	0.000666		0	0	0	0	0	0	0
1321	4930463P07Rik		-0.122	-0.118	-0.21	-0.206	0.003	-0.24	-0.416		0.357812	0.186119	0.017851	0.041687	0.986779	0.072346	0.002508		0	0	0	0	0	0	0
1322	4930465J06Rik		0.024	-0.106	0.085	-0.046	-0.131	-0.082	0.038		0.922552	0.418623	0.487138	0.776135	0.57557	0.67626	0.833335		0	0	0	0	0	0	0
1323	4930467B06Rik		-0.071	-0.035	0.103	0.14	0.036	-0.107	0.243		0.72258	0.796073	0.364496	0.304125	0.892712	0.559118	0.129978		0	0	0	0	0	0	0
1324	4930470O13Rik		-0.114	0.528	-1.208	-0.566	0.642	0.414	-1.774		0.591985	0.00236	2e-06	0.001981	0.013889	0.049136	1e-06		0	0	1	0	0	0	-1
1325	4930474M22Rik		-0.194	-0.31	-0.039	-0.155	-0.116	-0.504	-0.194		0.306631	0.025287	0.755689	0.269314	0.61806	0.016561	0.240477		0	0	0	0	0	0	0
1326	4930481A15Rik		-0.364	-0.044	-0.08	0.24	0.32	-0.408	0.159		0.531223	0.922313	0.836171	0.593052	0.646515	0.469223	0.76312		0	0	0	0	0	0	0
1327	4930481F22Rik		0.035	0.02	0.033	0.018	-0.015	0.055	0.051		0.843264	0.864202	0.73808	0.897532	0.947134	0.724282	0.714503		0	0	0	0	0	0	0
1328	4930486L24Rik		-0.083	-0.451	0.438	0.07	-0.368	-0.534	0.508		0.711997	0.005648	0.003239	0.670644	0.112762	0.017597	0.010075		0	0	0	0	0	0	0
1329	4930487N19Rik		-0.039	-0.615	0.181	-0.395	-0.576	-0.654	-0.214		0.852347	0.000384	0.100362	0.006823	0.011416	0.003145	0.163232		0	0	0	0	0	0	0
1330	4930488P06Rik		-0.334	-0.234	0.082	0.182	0.1	-0.568	0.265		0.1045	0.090331	0.520195	0.220267	0.692604	0.012334	0.134502		0	0	0	0	0	0	0
1331	4930504E06Rik		0.091	0.088	-0.001	-0.004	-0.003	0.179	-0.005		0.576167	0.415252	0.994163	0.979234	0.990713	0.246369	0.972498		0	0	0	0	0	0	0
1332	4930506D23Rik		-0.288	-0.517	0.501	0.273	-0.229	-0.805	0.774		0.118587	0.001441	0.000622	0.049726	0.266512	0.00133	0.000303		0	0	0	0	0	0	0
1333	4930511J15Rik		-0.126	0.184	-0.441	-0.131	0.31	0.059	-0.572		0.591584	0.224322	0.005607	0.444527	0.223916	0.807706	0.008941		0	0	0	0	0	0	0
1334	4930517K23Rik		0.118	0.212	-0.071	0.023	0.094	0.33	-0.048		0.445347	0.050025	0.462919	0.865344	0.6175	0.040108	0.736029		0	0	0	0	0	0	0
1335	4930518I15Rik		-0.315	-0.161	-0.124	0.031	0.155	-0.476	-0.094		0.270757	0.417128	0.498179	0.909792	0.666681	0.098763	0.726923		0	0	0	0	0	0	0
1336	4930519N13Rik		0.215	-0.132	0.245	-0.102	-0.347	0.083	0.143		0.320388	0.369741	0.074581	0.544755	0.157142	0.713132	0.455392		0	0	0	0	0	0	0
1337	4930521E07Rik		0.051	-0.108	0.13	-0.029	-0.159	-0.056	0.1		0.781766	0.33034	0.20098	0.835821	0.397778	0.740377	0.48949		0	0	0	0	0	0	0
1338	4930522L14Rik		-0.215	0.436	-0.747	-0.096	0.651	0.221	-0.843		0.334391	0.010605	0.000146	0.583795	0.019414	0.309987	0.000709		0	0	0	0	0	0	0
1339	4930524J08Rik		0.128	0.139	-0.034	-0.023	0.011	0.268	-0.057		0.628634	0.412482	0.84064	0.920011	0.976278	0.271058	0.80635		0	0	0	0	0	0	0
1340	4930527B16Rik		-0.274	-0.414	-0.132	-0.271	-0.139	-0.688	-0.403		0.227447	0.015317	0.353049	0.109728	0.618187	0.009007	0.050191		0	0	0	0	0	0	0
1341	4930527D15Rik		0.06	-0.461	0.582	0.061	-0.521	-0.4	0.643		0.744481	0.001664	0.00011	0.648377	0.014477	0.025865	0.000629		0	0	0	0	0	0	0
1342	4930528F23Rik		-0.297	0.02	0.512	0.828	0.316	-0.277	1.34		0.341827	0.936476	0.014991	0.002618	0.379054	0.364077	0.000277		0	0	0	0	0	0	1
1343	4930529C04Rik		0.087	-0.06	-0.059	-0.206	-0.147	0.028	-0.265		0.798521	0.788384	0.765699	0.35668	0.694664	0.935619	0.308339		0	0	0	0	0	0	0
1344	4930535B03Rik		0.024	-0.108	0.038	-0.094	-0.132	-0.084	-0.055		0.891008	0.253962	0.676594	0.373891	0.416227	0.547679	0.665997		0	0	0	0	0	0	0
1345	4930538D17Rik		0.141	0.273	-0.162	-0.03	0.132	0.414	-0.192		0.73976	0.296411	0.507591	0.931718	0.796807	0.271342	0.581112		0	0	0	0	0	0	0
1346	4930542G03Rik		0.053	-0.366	1.196	0.777	-0.419	-0.314	1.972		0.879141	0.064438	2.5e-05	0.002185	0.193663	0.258384	7e-06		0	0	-1	0	0	0	1
1347	4930547C10Rik		0.113	-0.043	0.207	0.051	-0.156	0.07	0.258		0.589509	0.773122	0.100953	0.760385	0.513498	0.737656	0.141623		0	0	0	0	0	0	0
1348	4930550B20Rik		0.007	-0.156	0.022	-0.141	-0.163	-0.149	-0.12		0.974124	0.136538	0.836804	0.214304	0.356887	0.32275	0.377451		0	0	0	0	0	0	0
1349	4930553C05Rik		0.321	0.056	0.594	0.329	-0.265	0.377	0.923		0.214195	0.772109	0.002086	0.08855	0.372354	0.137745	0.001053		0	0	0	0	0	0	0
1350	4930555L03Rik		-0.192	-0.235	0.431	0.388	-0.043	-0.427	0.819		0.377908	0.113332	0.005299	0.022951	0.893829	0.055877	0.000734		0	0	0	0	0	0	0
1351	4930556P03Rik		0.049	-0.068	0.265	0.148	-0.116	-0.019	0.413		0.879141	0.725668	0.109253	0.459803	0.730612	0.951618	0.077781		0	0	0	0	0	0	0
1352	4930563B10Rik		0.118	0.533	-0.781	-0.366	0.415	0.651	-1.147		0.550188	0.001638	3.4e-05	0.017137	0.062602	0.005128	2.3e-05		0	0	0	0	0	0	-1
1353	4930563C06Rik		0.018	-0.389	0.282	-0.125	-0.407	-0.371	0.157		0.955273	0.029331	0.072424	0.510995	0.145423	0.128219	0.474114		0	0	0	0	0	0	0
1354	4930564D15Rik		-0.044	-0.4	0.975	0.619	-0.357	-0.444	1.594		0.862273	0.010771	9e-06	0.001192	0.125904	0.039021	3e-06		0	0	0	0	0	0	1
1355	4930570C03Rik		0.153	1.108	-1.142	-0.187	0.955	1.26	-1.329		0.499249	4.9e-05	5e-06	0.2582	0.003155	0.000357	2.2e-05		0	1	1	0	0	1	-1
1356	4930572J05Rik		-0.205	0.404	-0.545	0.063	0.609	0.199	-0.482		0.452882	0.037231	0.004877	0.781965	0.053841	0.458774	0.049385		0	0	0	0	0	0	0
1357	4930572L20Rik		0.365	1.506	-2.042	-0.901	1.141	1.871	-2.943		0.288238	0.000102	2e-06	0.002958	0.011329	0.000456	1e-06		0	1	1	0	-1	1	-1
1358	4930573I19Rik		-0.053	-0.256	0.132	-0.072	-0.204	-0.309	0.061		0.732394	0.014595	0.131034	0.504577	0.198645	0.035901	0.635973		0	0	0	0	0	0	0
1359	4930578F03Rik		-0.168	0.159	-0.317	0.01	0.327	-0.01	-0.307		0.395575	0.236226	0.017327	0.955765	0.145656	0.967381	0.082021		0	0	0	0	0	0	0
1360	4930579G24Rik		0.046	0.111	-0.164	-0.099	0.065	0.157	-0.263		0.831455	0.375485	0.152395	0.481658	0.788571	0.384045	0.105214		0	0	0	0	0	0	0
1361	4930581F22Rik		-0.359	0.179	-0.071	0.466	0.537	-0.18	0.396		0.225574	0.374744	0.715072	0.039402	0.10993	0.541909	0.127592		0	0	0	0	0	0	0
1362	4930588G05Rik		0.315	0.456	-0.287	-0.146	0.141	0.771	-0.433		0.168189	0.008848	0.047194	0.387743	0.606139	0.004745	0.035399		0	0	0	0	0	0	0
1363	4930589M24Rik		0.137	-0.086	0.216	-0.006	-0.223	0.051	0.21		0.42399	0.463451	0.048784	0.968603	0.249709	0.778111	0.15939		0	0	0	0	0	0	0
1364	4930599N23Rik		-0.116	-0.494	0.761	0.383	-0.378	-0.611	1.145		0.553778	0.00241	3.9e-05	0.013311	0.084392	0.006916	2.2e-05		0	0	0	0	0	0	1
1365	4931403I22Rik		-0.326	-0.3	-0.053	-0.028	0.025	-0.626	-0.081		0.054263	0.01211	0.600409	0.838757	0.913613	0.002336	0.567787		0	0	0	0	0	0	0
1366	4931406C07Rik		0.212	0.631	-0.769	-0.35	0.419	0.843	-1.119		0.517194	0.010442	0.001624	0.140681	0.250178	0.017438	0.00127		0	0	0	0	0	0	-1
1367	4931406P16Rik		0.035	-0.141	-0.183	-0.36	-0.177	-0.106	-0.543		0.900999	0.354396	0.188471	0.036727	0.506842	0.642728	0.011706		0	0	0	0	0	0	0
1368	4931426K16Rik		0.104	-0.096	0.215	0.015	-0.2	0.007	0.23		0.575164	0.431975	0.060533	0.928235	0.328213	0.972089	0.143645		0	0	0	0	0	0	0
1369	4931431C02Rik		0.269	0.2	-0.724	-0.792	-0.068	0.469	-1.516		0.214362	0.170713	0.000148	0.000321	0.816087	0.038555	6e-06		0	0	0	0	0	0	-1
1370	4931431L11Rik		-0.113	-0.206	0.334	0.242	-0.092	-0.319	0.577		0.70172	0.2585	0.05285	0.2235	0.796059	0.224913	0.021876		0	0	0	0	0	0	0
1371	4931433E08Rik		-0.032	-0.251	0.158	-0.061	-0.219	-0.283	0.097		0.844898	0.015824	0.074415	0.576206	0.165861	0.049203	0.43161		0	0	0	0	0	0	0
1372	4931440N07Rik		-0.343	0.212	0.075	0.629	0.555	-0.13	0.704		0.442217	0.489505	0.802692	0.061297	0.268702	0.780042	0.075513		0	0	0	0	0	0	0
1373	4932408F19Rik		-0.001	-0.025	-0.158	-0.182	-0.024	-0.026	-0.339		0.997339	0.890664	0.285432	0.302192	0.946762	0.923343	0.104731		0	0	0	0	0	0	0
1374	4932410M19Rik		-0.209	-0.29	-0.051	-0.132	-0.081	-0.499	-0.183		0.181736	0.012672	0.608168	0.246258	0.671077	0.00632	0.173707		0	0	0	0	0	0	0
1375	4932411G08Rik		0.048	-0.043	-0.087	-0.178	-0.091	0.006	-0.265		0.841789	0.777589	0.496174	0.235044	0.727917	0.980739	0.136157		0	0	0	0	0	0	0
1376	4932413F04Rik		0.235	0.136	0.1	0.001	-0.099	0.37	0.101		0.319438	0.400492	0.503677	0.99689	0.74518	0.113689	0.640335		0	0	0	0	0	0	0
1377	4932414K18Rik		0.082	0.595	-0.096	0.417	0.513	0.677	0.321		0.736711	0.001881	0.491831	0.017452	0.047606	0.008484	0.099361		0	0	0	0	0	0	0
1378	4932415G12Rik		0.063	0.15	-0.281	-0.195	0.086	0.213	-0.476		0.782881	0.273169	0.033245	0.191669	0.739876	0.279584	0.013619		0	0	0	0	0	0	0
1379	4932416N17Rik		-0.099	-0.057	-0.132	-0.09	0.042	-0.155	-0.221		0.561315	0.628773	0.201172	0.478002	0.856845	0.336832	0.12813		0	0	0	0	0	0	0
1380	4932433F15Rik		-0.105	-0.248	-0.201	-0.345	-0.144	-0.353	-0.547		0.739421	0.198757	0.256904	0.105675	0.688937	0.205475	0.036805		0	0	0	0	0	0	0
1381	4932439E07Rik		-0.031	-0.026	-0.485	-0.48	0.005	-0.058	-0.965		0.90555	0.869497	0.001912	0.006073	0.987803	0.793617	0.000157		0	0	0	0	0	0	0
1382	4932439K10Rik		0.227	0.232	-0.012	-0.007	0.005	0.459	-0.019		0.269887	0.10255	0.934914	0.971205	0.987399	0.036077	0.921852		0	0	0	0	0	0	0
1383	4932441K18Rik		-0.182	0.019	-0.373	-0.172	0.2	-0.163	-0.545		0.37871	0.908202	0.008951	0.258882	0.399915	0.422216	0.007198		0	0	0	0	0	0	0
1384	4932441N08Rik		-0.04	0.064	-0.18	-0.076	0.104	0.025	-0.256		0.843897	0.589666	0.092887	0.56551	0.617878	0.898312	0.088837		0	0	0	0	0	0	0
1385	4932441P04Rik		0.022	-0.155	0.214	0.037	-0.177	-0.133	0.252		0.939486	0.306488	0.125873	0.848887	0.504116	0.551334	0.196965		0	0	0	0	0	0	0
1386	4932442K08Rik		0.033	-0.011	-0.096	-0.14	-0.044	0.023	-0.237		0.930425	0.96252	0.611364	0.537297	0.918766	0.948076	0.359203		0	0	0	0	0	0	0
1387	4932442K20Rik		-0.244	-0.2	-0.069	-0.024	0.044	-0.444	-0.093		0.196604	0.11637	0.566325	0.883856	0.869598	0.026728	0.581565		0	0	0	0	0	0	0
1388	4932443D16Rik		-0.276	0.324	-0.745	-0.144	0.6	0.047	-0.889		0.489685	0.224264	0.007035	0.647375	0.179578	0.916936	0.017081		0	0	0	0	0	0	0
1389	4933402B14Rik		-0.288	-0.155	-0.235	-0.103	0.133	-0.443	-0.338		0.497455	0.599277	0.367683	0.770222	0.816014	0.278092	0.357771		0	0	0	0	0	0	0
1390	4933402L21Rik		-0.137	0.132	-0.11	0.159	0.269	-0.004	0.05		0.249065	0.105061	0.141544	0.076433	0.053395	0.973835	0.650384		0	0	0	0	0	0	0
1391	4933403O12Rik		0.008	0.053	-0.226	-0.18	0.045	0.061	-0.406		0.973059	0.648285	0.034929	0.137591	0.841255	0.719301	0.010485		0	0	0	0	0	0	0
1392	4933404K08Rik		-0.199	-0.338	0.095	-0.045	-0.139	-0.536	0.05		0.247384	0.01065	0.380567	0.756742	0.49471	0.007932	0.756932		0	0	0	0	0	0	0
1393	4933405A16Rik		0.064	0.073	-0.218	-0.209	0.009	0.137	-0.427		0.817453	0.672098	0.145951	0.240296	0.980529	0.569124	0.049546		0	0	0	0	0	0	0
1394	4933407C03Rik		0.272	0.486	-0.051	0.162	0.214	0.758	0.111		0.319438	0.017086	0.778319	0.436783	0.511188	0.013584	0.65919		0	0	0	0	0	0	0
1395	4933407H13Rik		0.321	-0.04	0.102	-0.259	-0.361	0.281	-0.157		0.161594	0.812893	0.472592	0.121485	0.157142	0.201109	0.42986		0	0	0	0	0	0	0
1396	4933407I08Rik		-0.16	-0.087	-0.03	0.043	0.073	-0.246	0.013		0.57811	0.663521	0.875802	0.859801	0.849748	0.365645	0.9593		0	0	0	0	0	0	0
1397	4933407L23Rik		0.315	0.012	0.151	-0.151	-0.302	0.327	0		0.17333	0.945836	0.2831	0.374809	0.239623	0.142395	0.999962		0	0	0	0	0	0	0
1398	4933407N01Rik		-0.244	-0.045	-0.446	-0.248	0.198	-0.289	-0.694		0.231849	0.764839	0.002934	0.104449	0.400985	0.149244	0.00152		0	0	0	0	0	0	0
1399	4933409L06Rik		0.016	-0.347	0.608	0.245	-0.363	-0.33	0.854		0.94121	0.008459	8.6e-05	0.056544	0.063386	0.057013	8.5e-05		0	0	0	0	0	0	0
1400	4933411D12Rik		-0.206	-0.07	-0.121	0.015	0.136	-0.277	-0.106		0.572786	0.79073	0.595886	0.964199	0.76818	0.429565	0.747336		0	0	0	0	0	0	0
1401	4933411K16Rik		-0.065	-0.091	-0.104	-0.13	-0.026	-0.156	-0.234		0.774877	0.513494	0.405415	0.387762	0.931126	0.43087	0.180459		0	0	0	0	0	0	0
1402	4933411K20Rik		-0.149	0.006	-0.123	0.031	0.154	-0.143	-0.092		0.341827	0.964392	0.206724	0.81532	0.39308	0.348921	0.511651		0	0	0	0	0	0	0
1403	4933412E12Rik		0.157	-0.674	1.587	0.755	-0.832	-0.517	2.342		0.486821	0.001009	0	0.000566	0.006482	0.030005	0		0	0	-1	0	0	0	1
1404	4933417E01Rik		-0.095	-0.233	-0.053	-0.19	-0.137	-0.328	-0.243		0.707432	0.13758	0.729266	0.266241	0.628579	0.147386	0.228461		0	0	0	0	0	0	0
1405	4933417K04Rik		-0.058	-0.259	0.08	-0.121	-0.201	-0.317	-0.041		0.710203	0.014587	0.364291	0.245889	0.209209	0.033857	0.75356		0	0	0	0	0	0	0
1406	4933421G18Rik		0	-0.339	0.163	-0.175	-0.338	-0.339	-0.013		0.997832	0.013699	0.151963	0.192484	0.103901	0.066802	0.94102		0	0	0	0	0	0	0
1407	4933421N06Rik		-0.186	-0.161	0.172	0.197	0.025	-0.348	0.369		0.300972	0.186964	0.129184	0.140837	0.924889	0.060005	0.027604		0	0	0	0	0	0	0
1408	4933422H20Rik		0.132	0.52	-0.584	-0.196	0.388	0.652	-0.779		0.717138	0.029731	0.010388	0.438406	0.3024	0.055625	0.013738		0	0	0	0	0	0	0
1409	4933424B01Rik		-0.148	-0.152	0.274	0.269	-0.005	-0.3	0.543		0.355908	0.159488	0.012106	0.030229	0.985175	0.065371	0.001522		0	0	0	0	0	0	0
1410	4933424M23Rik		0.039	-0.379	1.017	0.599	-0.418	-0.34	1.616		0.8492	0.005767	2e-06	0.000455	0.040661	0.054743	1e-06		0	0	-1	0	0	0	1
1411	4933426L22Rik		0.11	-0.183	0.054	-0.239	-0.293	-0.072	-0.185		0.555386	0.139985	0.650335	0.080723	0.156478	0.699899	0.243842		0	0	0	0	0	0	0
1412	4933427D14Rik		-0.273	-0.151	0.012	0.133	0.121	-0.424	0.145		0.466593	0.560159	0.965996	0.656173	0.80963	0.243944	0.672233		0	0	0	0	0	0	0
1413	4933428I03Rik		0.02	-0.24	0.108	-0.152	-0.26	-0.22	-0.043		0.939271	0.082236	0.386785	0.309941	0.252546	0.261139	0.818732		0	0	0	0	0	0	0
1414	4933429E06Rik		-0.061	-0.126	-0.067	-0.132	-0.065	-0.187	-0.198		0.78911	0.354706	0.603768	0.380376	0.810003	0.338226	0.254881		0	0	0	0	0	0	0
1415	4933430F08Rik		-0.053	-1.024	1.61	0.638	-0.971	-1.077	2.248		0.848759	9.6e-05	1e-06	0.002196	0.003677	0.001071	0		0	-1	-1	0	0	-1	1
1416	4933430F16Rik		0.06	0.056	-0.186	-0.191	-0.005	0.116	-0.377		0.724319	0.612706	0.061194	0.100762	0.984467	0.451698	0.011747		0	0	0	0	0	0	0
1417	4933432B13Rik		-0.069	-0.098	-0.034	-0.063	-0.029	-0.167	-0.097		0.758231	0.480193	0.798814	0.699656	0.922757	0.397052	0.592574		0	0	0	0	0	0	0
1418	4933433P14Rik		-0.116	-0.236	0.139	0.019	-0.12	-0.351	0.159		0.475737	0.039488	0.163664	0.896213	0.533448	0.03743	0.25833		0	0	0	0	0	0	0
1419	4933435A13Rik		-0.153	0.125	-0.573	-0.294	0.278	-0.028	-0.867		0.399529	0.30944	0.000237	0.035809	0.17723	0.893551	0.00013		0	0	0	0	0	0	0
1420	4933439C20Rik		-0.338	0.611	-0.287	0.662	0.949	0.273	0.375		0.52958	0.090387	0.381235	0.092621	0.112762	0.607916	0.419239		0	0	0	0	0	0	0
1421	4933439M10Rik		-0.304	0.042	-0.39	-0.044	0.346	-0.262	-0.434		0.069714	0.72192	0.00148	0.741382	0.062447	0.100704	0.006353		0	0	0	0	0	0	0
1422	5031400M07Rik		-0.152	-0.231	0.094	0.015	-0.079	-0.383	0.109		0.341827	0.041526	0.346082	0.920011	0.694117	0.025595	0.441784		0	0	0	0	0	0	0
1423	5031436O03Rik		-0.061	0.467	-0.784	-0.256	0.528	0.406	-1.04		0.773431	0.002836	2.6e-05	0.068904	0.02244	0.038486	3.8e-05		0	0	0	0	0	0	-1
1424	5031439A09Rik		-0.006	0.176	-0.295	-0.114	0.182	0.17	-0.409		0.980886	0.125442	0.010656	0.368848	0.346582	0.302685	0.011589		0	0	0	0	0	0	0
1425	5031439G07Rik		0.003	0.706	-1.03	-0.327	0.703	0.709	-1.357		0.994204	0.001179	2.1e-05	0.070218	0.01924	0.010033	3.3e-05		0	0	1	0	0	0	-1
1426	5033403D15Rik		-0.104	-0.241	0.523	0.386	-0.137	-0.344	0.908		0.609645	0.071843	0.000692	0.013321	0.556342	0.075921	0.00014		0	0	0	0	0	0	0
1427	5033403J15Rik		-0.178	0.339	-0.588	-0.071	0.517	0.16	-0.659		0.459797	0.04597	0.001387	0.716495	0.062447	0.502136	0.005745		0	0	0	0	0	0	0
1428	5033413D16Rik		-0.398	-0.421	-0.138	-0.162	-0.023	-0.819	-0.3		0.194096	0.048065	0.4664	0.482757	0.960272	0.015005	0.254333		0	0	0	0	0	0	0
1429	5033413H12Rik		-0.042	-0.454	0.862	0.449	-0.413	-0.496	1.311		0.821658	0.001387	3e-06	0.001796	0.031639	0.007758	2e-06		0	0	0	0	0	0	1
1430	5033414D02Rik		0.259	0.367	0.181	0.288	0.107	0.626	0.469		0.075036	0.00229	0.045792	0.011539	0.522373	0.00128	0.001689		0	0	0	0	0	0	0
1431	5033425B17Rik		-0.149	0.36	-0.468	0.041	0.508	0.211	-0.427		0.370048	0.006194	0.000511	0.770222	0.015366	0.191824	0.008225		0	0	0	0	0	0	0
1432	5033430I15Rik		0.206	-0.244	0.337	-0.112	-0.449	-0.038	0.225		0.326332	0.089825	0.016534	0.483499	0.062919	0.870458	0.217032		0	0	0	0	0	0	0
1433	5133400G04Rik		-0.383	0.333	-0.896	-0.18	0.716	-0.05	-1.077		0.165947	0.076452	0.000167	0.378281	0.029763	0.86962	0.000512		0	0	0	0	0	0	-1
1434	5133401N09Rik		-0.058	-0.015	0.591	0.634	0.043	-0.073	1.225		0.805712	0.92687	0.000436	0.000998	0.885429	0.73271	2.1e-05		0	0	0	0	0	0	1
1435	5230400G24Rik		-0.076	0.197	-0.298	-0.025	0.273	0.122	-0.323		0.609645	0.046787	0.003483	0.836015	0.089334	0.376566	0.015258		0	0	0	0	0	0	0
1436	5230401C23Rik		0.129	0.557	-0.323	0.104	0.428	0.686	-0.219		0.459686	0.000707	0.00768	0.43169	0.039427	0.00242	0.151004		0	0	0	0	0	0	0
1437	5330401F18Rik		0.229	0.118	0.324	0.213	-0.111	0.348	0.537		0.300972	0.438976	0.026998	0.19491	0.690952	0.114857	0.011944		0	0	0	0	0	0	0
1438	5330403J18Rik		-0.162	-0.062	-0.165	-0.065	0.1	-0.225	-0.231		0.485246	0.7092	0.24779	0.729309	0.736981	0.316632	0.250362		0	0	0	0	0	0	0
1439	5330408N05Rik		-0.026	0.188	-0.806	-0.592	0.214	0.163	-1.397		0.889442	0.067321	3e-06	0.000179	0.202532	0.260236	1e-06		0	0	0	0	0	0	-1
1440	5330414D10Rik		-0.049	0.292	-0.67	-0.328	0.342	0.243	-0.998		0.814315	0.026659	6.9e-05	0.021519	0.099018	0.170138	4.2e-05		0	0	0	0	0	0	0
1441	5330426L24Rik		-0.091	-0.101	0.249	0.238	-0.011	-0.192	0.487		0.757699	0.582538	0.131077	0.220761	0.979295	0.460638	0.04212		0	0	0	0	0	0	0
1442	5330427M13Rik		-0.141	-0.163	0.029	0.006	-0.022	-0.304	0.035		0.290623	0.078704	0.74913	0.958147	0.911563	0.032567	0.782184		0	0	0	0	0	0	0
1443	5330430P07Rik		-0.116	-0.566	0.763	0.314	-0.45	-0.682	1.077		0.542805	0.000986	3.2e-05	0.030428	0.042115	0.003513	2.8e-05		0	0	0	0	0	0	1
1444	5330431N19Rik		0.01	-0.315	0.422	0.097	-0.325	-0.305	0.519		0.964169	0.010973	0.000923	0.433582	0.07992	0.064716	0.002266		0	0	0	0	0	0	0
1445	5330432H08Rik		-0.017	-0.077	-0.162	-0.222	-0.06	-0.095	-0.384		0.968754	0.730243	0.397105	0.332134	0.893473	0.767694	0.152266		0	0	0	0	0	0	0
1446	5330438D12Rik		-0.467	0.054	-0.616	-0.096	0.521	-0.412	-0.712		0.042616	0.727005	0.000428	0.565498	0.039901	0.0584	0.001671		0	0	0	0	0	0	0
1447	5330438I03Rik		-0.006	-0.199	0.079	-0.114	-0.193	-0.204	-0.034		0.986891	0.203101	0.592758	0.522491	0.474977	0.366885	0.87735		0	0	0	0	0	0	0
1448	5430400N05Rik		0.055	0.296	-0.216	0.025	0.242	0.351	-0.191		0.761993	0.0144	0.038684	0.858357	0.186331	0.037956	0.175089		0	0	0	0	0	0	0
1449	5430405C01Rik		-0.016	0.065	-0.276	-0.195	0.081	0.048	-0.47		0.950446	0.646899	0.033302	0.183363	0.751922	0.821743	0.013121		0	0	0	0	0	0	0
1450	5430405G24Rik		-0.115	-0.158	-0.189	-0.232	-0.043	-0.274	-0.421		0.496701	0.161545	0.074865	0.06581	0.853352	0.100078	0.009445		0	0	0	0	0	0	0
1451	5430405H02Rik		-0.223	-0.09	-0.069	0.064	0.133	-0.312	-0.005		0.330089	0.574457	0.640802	0.734515	0.635498	0.162252	0.979353		0	0	0	0	0	0	0
1452	5430406J06Rik		0.922	0.275	-0.134	-0.781	-0.647	1.198	-0.914		0.009296	0.168516	0.472751	0.002715	0.05907	0.002139	0.002794		0	0	0	0	0	1	0
1453	5430407P10Rik		0.32	-0.03	0.177	-0.173	-0.35	0.29	0.004		0.111953	0.841799	0.15151	0.238398	0.120248	0.136917	0.980162		0	0	0	0	0	0	0
1454	5430411K18Rik		0.079	0.141	-0.294	-0.232	0.063	0.22	-0.526		0.728489	0.311187	0.029483	0.128936	0.824535	0.273898	0.00878		0	0	0	0	0	0	0
1455	5430416N02Rik		0.111	0.028	-0.255	-0.338	-0.083	0.14	-0.592		0.560768	0.840734	0.036085	0.021582	0.7287	0.448811	0.002372		0	0	0	0	0	0	0
1456	5430417L22Rik		-0.325	-0.02	-0.06	0.244	0.304	-0.345	0.184		0.187014	0.917276	0.706235	0.171886	0.26649	0.147384	0.387994		0	0	0	0	0	0	0
1457	5430419F02Rik		-0.349	-0.033	-0.521	-0.204	0.317	-0.382	-0.725		0.101065	0.834629	0.001152	0.18073	0.17663	0.068446	0.001219		0	0	0	0	0	0	0
1458	5430426F23Rik		-0.577	-0.088	-1.292	-0.803	0.489	-0.666	-2.095		0.17333	0.774775	0.000259	0.015917	0.299821	0.106972	8.6e-05		0	0	1	0	0	0	-1
1459	5430428G01Rik		0.064	0.174	-0.017	0.094	0.111	0.238	0.077		0.76255	0.169939	0.899478	0.515542	0.631734	0.193796	0.653069		0	0	0	0	0	0	0
1460	5430432M24Rik		0.05	0.088	0.274	0.312	0.038	0.138	0.586		0.826317	0.516186	0.0323	0.037707	0.894246	0.478752	0.003415		0	0	0	0	0	0	0
1461	5430432P15Rik		-0.262	0.011	-0.249	0.024	0.273	-0.251	-0.224		0.340204	0.958818	0.145528	0.923736	0.38825	0.348357	0.350449		0	0	0	0	0	0	0
1462	5430434G16Rik		0.205	-0.29	0.132	-0.362	-0.494	-0.085	-0.231		0.418365	0.094751	0.40442	0.058666	0.087227	0.746877	0.296034		0	0	0	0	0	0	0
1463	5430435G22Rik		0.226	0.586	-0.232	0.128	0.36	0.812	-0.104		0.237391	0.000929	0.05835	0.374922	0.099677	0.00164	0.543474		0	0	0	0	0	0	0
1464	5430437P03Rik		-0.017	0.183	-0.362	-0.162	0.2	0.166	-0.525		0.95466	0.236463	0.018096	0.344931	0.453389	0.465688	0.015689		0	0	0	0	0	0	0
1465	5430440L12Rik		-0.041	-0.059	-0.024	-0.042	-0.018	-0.1	-0.066		0.90013	0.756397	0.894639	0.851288	0.963694	0.707575	0.783848		0	0	0	0	0	0	0
1466	5530400B01Rik		0.562	-1.311	1.562	-0.311	-1.872	-0.749	1.251		0.224126	0.001411	0.000134	0.369057	0.00402	0.101967	0.006124		0	-1	-1	0	1	0	1
1467	5530400K22Rik		-0.127	0.324	-0.631	-0.179	0.452	0.197	-0.81		0.37871	0.005226	1.9e-05	0.097434	0.014278	0.163142	3.6e-05		0	0	0	0	0	0	0
1468	5530400P07Rik		-0.173	0.308	-0.677	-0.196	0.481	0.135	-0.874		0.389593	0.033002	0.000141	0.185072	0.042961	0.500741	0.000256		0	0	0	0	0	0	0
1469	5530401J07Rik		0.04	-0.11	0.499	0.348	-0.15	-0.07	0.847		0.876476	0.447068	0.001785	0.032871	0.55573	0.750648	0.000468		0	0	0	0	0	0	0
1470	5530402M19Rik		-0.247	0.267	-1.017	-0.502	0.515	0.02	-1.519		0.36524	0.147009	6.3e-05	0.019725	0.097305	0.950003	3.7e-05		0	0	1	0	0	0	-1
1471	5530600A18Rik		0.081	0.107	-0.229	-0.203	0.026	0.189	-0.432		0.717754	0.443464	0.077326	0.178512	0.931518	0.344542	0.023325		0	0	0	0	0	0	0
1472	5530601I19Rik		-0.027	0.426	-0.432	0.021	0.453	0.399	-0.412		0.918847	0.007395	0.003404	0.912439	0.054788	0.055545	0.02826		0	0	0	0	0	0	0
1473	5630401D06Rik		0.209	0.158	-0.677	-0.728	-0.051	0.367	-1.405		0.347676	0.295222	0.000301	0.000699	0.873377	0.097538	1.4e-05		0	0	0	0	0	0	-1
1474	5630401D24Rik		-0.018	0.016	-0.042	-0.008	0.035	-0.002	-0.05		0.923082	0.885631	0.656972	0.954328	0.869598	0.991655	0.71247		0	0	0	0	0	0	0
1475	5730402C02Rik		-0.007	0.241	-0.437	-0.189	0.248	0.233	-0.627		0.980886	0.091613	0.003676	0.217047	0.292092	0.250733	0.003286		0	0	0	0	0	0	0
1476	5730403B10Rik		-0.179	-0.152	0.069	0.096	0.027	-0.331	0.166		0.313595	0.206842	0.541301	0.478041	0.917694	0.066861	0.286728		0	0	0	0	0	0	0
1477	5730403M16Rik		-0.13	-0.103	0.061	0.087	0.026	-0.233	0.148		0.390543	0.313405	0.525755	0.448673	0.907218	0.119493	0.261079		0	0	0	0	0	0	0
1478	5730405I09Rik		-0.09	0.344	-0.792	-0.357	0.435	0.254	-1.15		0.60634	0.007901	9e-06	0.008879	0.030478	0.121182	7e-06		0	0	0	0	0	0	-1
1479	5730405K23Rik		-0.155	-0.303	0.111	-0.037	-0.148	-0.457	0.074		0.253477	0.005654	0.19229	0.742935	0.344512	0.005406	0.547205		0	0	0	0	0	0	0
1480	5730405M13Rik		0.24	0.072	0	-0.168	-0.167	0.312	-0.168		0.199566	0.576294	0.998708	0.220267	0.43581	0.091144	0.299012		0	0	0	0	0	0	0
1481	5730406F04Rik		-0.092	-0.103	-0.099	-0.11	-0.011	-0.195	-0.208		0.636858	0.406268	0.385803	0.428517	0.967702	0.272501	0.190191		0	0	0	0	0	0	0
1482	5730406M06Rik		-0.205	-0.063	0.152	0.294	0.142	-0.269	0.446		0.353011	0.694424	0.269733	0.077316	0.598445	0.21366	0.029233		0	0	0	0	0	0	0
1483	5730406O18Rik		0.339	0.339	-0.404	-0.405	0	0.679	-0.809		0.164288	0.044977	0.012909	0.029542	0.999833	0.01207	0.001557		0	0	0	0	0	0	0
1484	5730407K14Rik		-0.198	0.382	-0.437	0.143	0.58	0.185	-0.294		0.43194	0.033673	0.011052	0.454417	0.048657	0.45769	0.180449		0	0	0	0	0	0	0
1485	5730408I21Rik		-0.219	-0.821	0.611	0.009	-0.602	-1.04	0.62		0.717138	0.036766	0.079682	0.987829	0.338258	0.063437	0.196608		0	0	0	0	0	0	0
1486	5730409E04Rik		-0.237	0.126	-0.237	0.126	0.363	-0.111	-0.111		0.123611	0.218337	0.019257	0.261398	0.042888	0.459991	0.405868		0	0	0	0	0	0	0
1487	5730409F24Rik		-0.034	-0.52	0.994	0.508	-0.485	-0.554	1.502		0.900846	0.003733	1.3e-05	0.005682	0.054788	0.019941	7e-06		0	0	0	0	0	0	1
1488	5730409G15Rik		0.015	0.125	0.144	0.253	0.109	0.14	0.397		0.944674	0.27056	0.167298	0.04748	0.59197	0.394662	0.013088		0	0	0	0	0	0	0
1489	5730409K12Rik		-0.208	-0.053	-0.246	-0.092	0.155	-0.261	-0.338		0.129782	0.573991	0.008713	0.367223	0.316975	0.059648	0.010026		0	0	0	0	0	0	0
1490	5730410E15Rik		0.65	0.268	0.745	0.362	-0.382	0.919	1.107		0.10148	0.305365	0.00612	0.203082	0.390682	0.026415	0.00442		0	0	0	0	0	0	1
1491	5730410I19Rik		-0.008	-0.27	0.241	-0.022	-0.263	-0.278	0.219		0.970827	0.014134	0.014936	0.866177	0.115056	0.062576	0.091634		0	0	0	0	0	0	0
1492	5730411O18Rik		-0.134	0.666	-1.089	-0.29	0.799	0.532	-1.38		0.454645	0.000262	1e-06	0.034031	0.002523	0.009303	3e-06		0	0	1	0	0	0	-1
1493	5730417B17Rik		-0.054	-0.272	0.163	-0.054	-0.218	-0.326	0.109		0.799726	0.03999	0.158086	0.722549	0.302042	0.080535	0.509658		0	0	0	0	0	0	0
1494	5730422E09Rik		-0.096	-0.376	0.422	0.141	-0.281	-0.472	0.563		0.523289	0.002497	0.000455	0.192484	0.094025	0.00664	0.000643		0	0	0	0	0	0	0
1495	5730427M17Rik		0.018	0.063	-0.234	-0.189	0.045	0.081	-0.423		0.94979	0.677741	0.079434	0.224522	0.883305	0.710263	0.02962		0	0	0	0	0	0	0
1496	5730427N09Rik		-0.032	-0.069	-0.044	-0.081	-0.037	-0.101	-0.125		0.853833	0.489275	0.640513	0.463587	0.853604	0.483186	0.32359		0	0	0	0	0	0	0
1497	5730436H21Rik		-0.08	-0.242	0.512	0.35	-0.162	-0.323	0.862		0.654827	0.040278	0.000272	0.009882	0.398113	0.057723	6.7e-05		0	0	0	0	0	0	0
1498	5730437N04Rik		-0.061	0.174	-0.317	-0.083	0.235	0.113	-0.4		0.842188	0.320826	0.055175	0.694383	0.432617	0.669678	0.081439		0	0	0	0	0	0	0
1499	5730438N18Rik		-0.241	0.321	-0.491	0.071	0.562	0.081	-0.419		0.751542	0.495199	0.247184	0.910305	0.48292	0.917655	0.489882		0	0	0	0	0	0	0
1500	5730439E10Rik		0.171	0.455	-0.632	-0.347	0.285	0.626	-0.978		0.594348	0.03819	0.004317	0.128377	0.424075	0.049249	0.002355		0	0	0	0	0	0	0
1501	5730446C15Rik		-0.247	-0.404	-0.361	-0.519	-0.158	-0.651	-0.88		0.24605	0.012531	0.013021	0.004537	0.539713	0.008743	0.000384		0	0	0	0	0	0	0
1502	5730449L18Rik		0.12	-0.226	0.407	0.061	-0.346	-0.105	0.468		0.538439	0.085379	0.003368	0.693491	0.111005	0.5827	0.010876		0	0	0	0	0	0	0
1503	5730453H04Rik		-0.088	0.901	-1.064	-0.075	0.989	0.814	-1.138		0.767645	0.000444	3.3e-05	0.729576	0.006022	0.007981	0.000259		0	0	1	0	0	0	-1
1504	5730453I16Rik		0	-0.163	0.068	-0.096	-0.164	-0.163	-0.027		0.997832	0.219568	0.589101	0.529988	0.477615	0.399434	0.885846		0	0	0	0	0	0	0
1505	5730455A04Rik		-0.11	0.11	-0.657	-0.437	0.22	-0.001	-1.093		0.659524	0.491228	0.000484	0.017327	0.4094	0.997403	0.000134		0	0	0	0	0	0	-1
1506	5730455O13Rik		-0.038	0.225	-0.31	-0.048	0.262	0.187	-0.358		0.897993	0.157683	0.041506	0.814055	0.328414	0.419056	0.086555		0	0	0	0	0	0	0
1507	5730455P16Rik		-0.143	0.053	-0.182	0.014	0.196	-0.089	-0.168		0.341827	0.612875	0.05766	0.919298	0.248788	0.551334	0.199039		0	0	0	0	0	0	0
1508	5730466C23Rik		0.236	-0.236	0.723	0.251	-0.472	0	0.974		0.078739	0.015052	3e-06	0.015839	0.00721	0.99903	3e-06		0	0	0	0	0	0	0
1509	5730466P16Rik		-0.015	-0.033	-0.16	-0.177	-0.018	-0.048	-0.337		0.938764	0.771844	0.096001	0.117061	0.939353	0.761517	0.018554		0	0	0	0	0	0	0
1510	5730469M10Rik		-0.015	0.526	-0.828	-0.287	0.541	0.511	-1.115		0.974804	0.025396	0.001018	0.22912	0.139436	0.110134	0.00135		0	0	0	0	0	0	-1
1511	5730472N09Rik		0.411	1.23	-1.164	-0.344	0.819	1.641	-1.508		0.31691	0.001049	0.000499	0.25654	0.081236	0.002268	0.000875		0	1	1	0	0	1	-1
1512	5730478M09Rik		0.025	-0.041	0.287	0.221	-0.066	-0.017	0.508		0.873812	0.649074	0.00236	0.025459	0.678425	0.909278	0.000469		0	0	0	0	0	0	0
1513	5730489J12Rik		0.132	0.137	-0.233	-0.229	0.004	0.269	-0.462		0.524608	0.321258	0.071336	0.128639	0.990217	0.175637	0.016339		0	0	0	0	0	0	0
1514	5730493B19Rik		0.248	0.311	-0.147	-0.084	0.063	0.559	-0.23		0.420382	0.136163	0.447769	0.742935	0.889164	0.071939	0.395125		0	0	0	0	0	0	0
1515	5730494J16Rik		0.02	-0.121	-0.097	-0.238	-0.141	-0.102	-0.334		0.978779	0.7477	0.776134	0.548676	0.841255	0.855952	0.459911		0	0	0	0	0	0	0
1516	5730494M16Rik		-0.038	0.068	-0.148	-0.041	0.106	0.03	-0.189		0.811473	0.475694	0.091498	0.715009	0.520736	0.843792	0.120956		0	0	0	0	0	0	0
1517	5730494N06Rik		0.119	-0.035	0.102	-0.051	-0.154	0.084	0.051		0.670365	0.859966	0.531589	0.815511	0.627342	0.752897	0.834011		0	0	0	0	0	0	0
1518	5730509C05Rik		0.12	-0.243	0.291	-0.072	-0.363	-0.124	0.218		0.53404	0.062577	0.020041	0.626478	0.089898	0.506443	0.182772		0	0	0	0	0	0	0
1519	5730509K17Rik		0.44	0.671	-0.439	-0.208	0.231	1.111	-0.647		0.051253	0.000724	0.003916	0.180665	0.337359	0.000522	0.00294		0	0	0	0	0	1	0
1520	5730512J02Rik		-0.19	-0.151	-0.068	-0.03	0.038	-0.341	-0.098		0.283196	0.207682	0.548142	0.847987	0.883422	0.060637	0.538124		0	0	0	0	0	0	0
1521	5730521N16Rik		0.017	-0.034	-0.006	-0.056	-0.051	-0.017	-0.062		0.958522	0.8561	0.974515	0.78256	0.887123	0.953519	0.784134		0	0	0	0	0	0	0
1522	5730525O22Rik		0.259	-0.09	-0.357	-0.706	-0.349	0.169	-1.063		0.194096	0.508366	0.008698	0.000368	0.118552	0.380514	4.8e-05		0	0	0	0	0	0	-1
1523	5730527J01Rik		0.202	0.111	0.201	0.111	-0.091	0.313	0.312		0.345185	0.447971	0.131828	0.497677	0.741855	0.136085	0.098285		0	0	0	0	0	0	0
1524	5730528L13Rik		0.146	0.171	-0.021	0.003	0.025	0.317	-0.018		0.616477	0.363617	0.912506	0.99129	0.954392	0.240417	0.943642		0	0	0	0	0	0	0
1525	5730533P17Rik		-0.13	-0.258	-0.085	-0.213	-0.128	-0.388	-0.299		0.414358	0.02604	0.391826	0.075062	0.49521	0.02424	0.039875		0	0	0	0	0	0	0
1526	5730537H01Rik		-0.025	-0.663	1.107	0.469	-0.638	-0.688	1.576		0.934489	0.001418	9e-06	0.013007	0.025469	0.01008	8e-06		0	0	-1	0	0	0	1
1527	5730543M03Rik		0.127	0.413	-0.984	-0.698	0.286	0.54	-1.682		0.707148	0.05486	0.000203	0.006519	0.420172	0.08006	4.3e-05		0	0	0	0	0	0	-1
1528	5730552E08Rik		-0.159	-0.195	-0.129	-0.165	-0.036	-0.354	-0.294		0.44775	0.165329	0.321401	0.284893	0.906507	0.088378	0.109139		0	0	0	0	0	0	0
1529	5730552M22Rik		0.101	0.485	-0.454	-0.07	0.384	0.586	-0.523		0.709854	0.010262	0.008032	0.731539	0.168425	0.026558	0.022705		0	0	0	0	0	0	0
1530	5730555F13Rik		-0.123	-0.028	0.1	0.195	0.095	-0.15	0.294		0.398033	0.796997	0.270045	0.0756	0.592884	0.289215	0.028685		0	0	0	0	0	0	0
1531	5730568A12Rik		-0.035	-0.413	0.701	0.323	-0.378	-0.447	1.023		0.876425	0.005172	5.3e-05	0.024242	0.07296	0.024022	3.7e-05		0	0	0	0	0	0	1
1532	5730577G12Rik		-0.026	-0.617	0.047	-0.543	-0.59	-0.643	-0.496		0.947302	0.008434	0.816082	0.021797	0.086317	0.040937	0.065692		0	0	0	0	0	0	0
1533	5730578N08Rik		-0.215	0.002	0.615	0.832	0.217	-0.213	1.448		0.403509	0.991637	0.001661	0.000767	0.472642	0.400903	3.5e-05		0	0	0	0	0	0	1
1534	5730589K01Rik		0.031	-0.606	0.76	0.124	-0.637	-0.576	0.884		0.897617	0.000699	3.6e-05	0.384449	0.010318	0.008743	0.00015		0	0	0	0	0	0	0
1535	5730589L02Rik		-0.04	0.051	-0.176	-0.084	0.092	0.011	-0.26		0.841606	0.674278	0.100237	0.520462	0.663101	0.955712	0.084608		0	0	0	0	0	0	0
1536	5730593F17Rik		0.076	0.132	-0.08	-0.023	0.057	0.208	-0.103		0.823327	0.511894	0.675256	0.931503	0.894415	0.472504	0.702984		0	0	0	0	0	0	0
1537	5730593N15Rik		-0.069	0.494	-1.233	-0.671	0.563	0.425	-1.904		0.807876	0.009371	6e-06	0.002221	0.050647	0.085077	3e-06		0	0	1	0	0	0	-1
1538	5730594E01Rik		-0.029	-0.377	-0.069	-0.417	-0.348	-0.405	-0.486		0.923973	0.027297	0.651709	0.023484	0.191646	0.085053	0.025941		0	0	0	0	0	0	0
1539	5730596K20Rik		-0.067	0.315	-0.771	-0.389	0.383	0.248	-1.16		0.700804	0.010149	8e-06	0.004435	0.042694	0.116656	4e-06		0	0	0	0	0	0	-1
1540	5730599I05Rik		0.109	0.525	-0.37	0.046	0.416	0.633	-0.323		0.705032	0.009252	0.030601	0.837711	0.159474	0.024598	0.157007		0	0	0	0	0	0	0
1541	5730601F06Rik		0.202	0.138	0.063	-0.001	-0.064	0.34	0.062		0.251107	0.249564	0.58026	0.995543	0.783512	0.060463	0.706472		0	0	0	0	0	0	0
1542	5830404H04Rik		-0.164	0.331	-1.142	-0.647	0.494	0.167	-1.789		0.42399	0.026375	3e-06	0.000869	0.041404	0.406307	1e-06		0	0	1	0	0	0	-1
1543	5830406C17Rik		0.251	-0.282	0.025	-0.508	-0.532	-0.031	-0.483		0.26865	0.075626	0.875896	0.007558	0.047842	0.90512	0.023685		0	0	0	0	0	0	0
1544	5830407P18Rik		0.258	-0.067	-0.335	-0.661	-0.325	0.19	-0.996		0.468905	0.79783	0.1298	0.018588	0.425737	0.593143	0.004944		0	0	0	0	0	0	0
1545	5830411G16Rik		-0.034	-0.083	-0.151	-0.2	-0.049	-0.117	-0.351		0.912757	0.622676	0.31272	0.259079	0.889091	0.630304	0.097619		0	0	0	0	0	0	0
1546	5830411I20		0.033	1.205	-1.763	-0.591	1.172	1.238	-2.354		0.925894	9.6e-05	1e-06	0.008764	0.003155	0.001187	1e-06		0	1	1	0	-1	1	-1
1547	5830411K18Rik		0.162	0.441	-0.119	0.159	0.278	0.603	0.04		0.30437	0.001593	0.226628	0.173755	0.122511	0.002908	0.788592		0	0	0	0	0	0	0
1548	5830412B09Rik		0.158	-0.135	0.505	0.211	-0.294	0.023	0.716		0.513959	0.407255	0.003564	0.231051	0.276174	0.932961	0.003385		0	0	0	0	0	0	0
1549	5830415F09Rik		0.04	-0.094	0.081	-0.054	-0.134	-0.054	0.027		0.799957	0.315461	0.350253	0.625098	0.40059	0.707703	0.837907		0	0	0	0	0	0	0
1550	5830416A07Rik		0.159	-0.29	0.195	-0.254	-0.449	-0.131	-0.059		0.597201	0.138014	0.276923	0.232657	0.168995	0.656554	0.828292		0	0	0	0	0	0	0
1551	5830417C01Rik		0.094	0.075	-0.003	-0.022	-0.02	0.169	-0.025		0.593366	0.527088	0.983578	0.883218	0.939169	0.307902	0.877915		0	0	0	0	0	0	0
1552	5830417I10Rik		0.016	-0.122	0.227	0.09	-0.137	-0.106	0.317		0.929674	0.182666	0.01322	0.376078	0.378331	0.425654	0.013827		0	0	0	0	0	0	0
1553	5830420C15Rik		-0.069	0.012	-0.425	-0.345	0.081	-0.057	-0.77		0.867124	0.965719	0.051678	0.169729	0.868689	0.881544	0.016722		0	0	0	0	0	0	0
1554	5830427D02Rik		-0.068	-0.067	-0.236	-0.235	0.001	-0.134	-0.471		0.868008	0.789839	0.256391	0.348692	0.998878	0.69808	0.110002		0	0	0	0	0	0	0
1555	5830427H10Rik		-0.131	-0.128	0.28	0.284	0.004	-0.259	0.564		0.466074	0.29302	0.019219	0.039029	0.991076	0.140863	0.002506		0	0	0	0	0	0	0
1556	5830431I15Rik		-0.099	-0.173	0.012	-0.061	-0.073	-0.272	-0.049		0.655727	0.213362	0.934868	0.715678	0.786132	0.175335	0.799623		0	0	0	0	0	0	0
1557	5830434K11Rik		0.064	-0.129	0.053	-0.14	-0.194	-0.065	-0.087		0.787795	0.365471	0.699887	0.372951	0.424715	0.767694	0.64921		0	0	0	0	0	0	0
1558	5830434P21Rik		-0.111	0.46	-0.475	0.096	0.571	0.348	-0.379		0.669109	0.011718	0.005286	0.614315	0.043599	0.139375	0.075736		0	0	0	0	0	0	0
1559	5830435K17Rik		-0.043	-0.402	0.151	-0.209	-0.359	-0.445	-0.058		0.866302	0.011355	0.243962	0.174679	0.128618	0.041098	0.766017		0	0	0	0	0	0	0
1560	5830436D01Rik		-0.217	-0.169	0.1	0.148	0.048	-0.385	0.249		0.251284	0.190355	0.399474	0.294054	0.856686	0.050231	0.136942		0	0	0	0	0	0	0
1561	5830436K05Rik		-0.138	-0.051	-0.064	0.024	0.088	-0.189	-0.04		0.358368	0.634576	0.501698	0.858638	0.635719	0.197937	0.773908		0	0	0	0	0	0	0
1562	5830445O15Rik		0.153	0.206	-0.549	-0.496	0.053	0.359	-1.045		0.774877	0.531234	0.068363	0.155393	0.941735	0.442619	0.018775		0	0	0	0	0	0	-1
1563	5830454D03Rik		-0.048	0.404	-0.833	-0.38	0.452	0.356	-1.213		0.858401	0.015175	6.2e-05	0.027812	0.076567	0.106707	4.5e-05		0	0	0	0	0	0	-1
1564	5830454E08Rik		-0.25	0.1	-0.628	-0.278	0.35	-0.151	-0.906		0.206257	0.460644	0.000208	0.061297	0.117329	0.437075	0.000164		0	0	0	0	0	0	0
1565	5830455K21Rik		0.165	-0.014	-0.276	-0.456	-0.18	0.151	-0.732		0.378735	0.9238	0.025801	0.004526	0.408157	0.413403	0.00057		0	0	0	0	0	0	0
1566	5830457O10Rik		-0.037	-0.078	0.206	0.164	-0.042	-0.115	0.371		0.872852	0.549644	0.082673	0.236083	0.87739	0.540427	0.031998		0	0	0	0	0	0	0
1567	5830461H18Rik		-0.095	0.066	-0.215	-0.054	0.161	-0.029	-0.269		0.535634	0.527088	0.028997	0.653451	0.348346	0.860591	0.047527		0	0	0	0	0	0	0
1568	5830467E07Rik		-0.188	-0.191	0.078	0.075	-0.004	-0.379	0.153		0.395946	0.201339	0.580716	0.675483	0.992749	0.087016	0.434134		0	0	0	0	0	0	0
1569	5830467J12Rik		-0.029	-0.234	0.055	-0.149	-0.205	-0.264	-0.094		0.902362	0.073638	0.651656	0.287217	0.344009	0.15437	0.582214		0	0	0	0	0	0	0
1570	5830467P10Rik		0.229	-0.142	0.406	0.035	-0.371	0.087	0.441		0.334391	0.378905	0.012037	0.868522	0.167096	0.723926	0.041119		0	0	0	0	0	0	0
1571	5830471E12Rik		0.113	0.681	-0.23	0.339	0.569	0.794	0.109		0.696235	0.002323	0.158557	0.084296	0.060865	0.008853	0.650279		0	0	0	0	0	0	0
1572	5830472M02Rik		-0.368	-0.81	0.708	0.266	-0.442	-1.179	0.974		0.044911	5.9e-05	2.7e-05	0.041101	0.031421	0.000111	3e-05		0	0	0	0	0	-1	0
1573	5830476G13Rik		-0.151	-0.142	0.011	0.021	0.009	-0.292	0.032		0.465905	0.309122	0.939098	0.913213	0.976278	0.146852	0.871003		0	0	0	0	0	0	0
1574	5830482F20Rik		-0.09	-0.117	0.033	0.006	-0.027	-0.208	0.038		0.578401	0.269961	0.753231	0.969246	0.908243	0.176567	0.79455		0	0	0	0	0	0	0
1575	5830482G23Rik		-0.261	-0.286	-0.252	-0.277	-0.024	-0.547	-0.529		0.12437	0.020769	0.023023	0.032476	0.921295	0.006092	0.002451		0	0	0	0	0	0	0
1576	5830484A20Rik		-0.045	-0.15	0.256	0.151	-0.105	-0.194	0.407		0.825695	0.207247	0.026922	0.244679	0.628213	0.256758	0.014761		0	0	0	0	0	0	0
1577	5832424M12		-0.139	0.008	-0.328	-0.18	0.147	-0.132	-0.508		0.679168	0.974216	0.091771	0.441191	0.706783	0.675102	0.0652		0	0	0	0	0	0	0
1578	5930405J04Rik		0.057	0.432	-0.695	-0.319	0.375	0.489	-1.014		0.814295	0.00822	0.000163	0.046544	0.116702	0.029026	0.000118		0	0	0	0	0	0	-1
1579	5930412E23Rik		0.053	0.15	0.075	0.172	0.097	0.202	0.247		0.837608	0.30905	0.591089	0.285714	0.727776	0.339693	0.192716		0	0	0	0	0	0	0
1580	5930416I19Rik		-0.072	0.146	0.028	0.246	0.218	0.074	0.275		0.714924	0.226147	0.813191	0.067649	0.279928	0.686628	0.08338		0	0	0	0	0	0	0
1581	5930418K15Rik		-0.061	-0.276	0.363	0.147	-0.216	-0.337	0.51		0.808133	0.06613	0.013277	0.362767	0.387557	0.115274	0.013347		0	0	0	0	0	0	0
1582	5930424F13Rik		0.302	0.118	-0.073	-0.257	-0.184	0.42	-0.33		0.116316	0.361449	0.546604	0.072288	0.401354	0.035873	0.053987		0	0	0	0	0	0	0
1583	5930430M20Rik		-0.225	0.046	-0.268	0.003	0.271	-0.18	-0.265		0.286252	0.772316	0.049916	0.989795	0.260646	0.389244	0.154468		0	0	0	0	0	0	0
1584	5930434B04Rik		-0.079	-0.559	0.9	0.42	-0.48	-0.638	1.32		0.60634	0.000218	1e-06	0.001581	0.011142	0.001373	1e-06		0	0	0	0	0	0	1
1585	5930437C20Rik		-0.134	-0.697	0.315	-0.249	-0.564	-0.831	0.066		0.602296	0.001402	0.046077	0.167832	0.0492	0.004957	0.77423		0	0	0	0	0	0	0
1586	6030404G09Rik		-0.052	0.164	0.287	0.504	0.216	0.112	0.791		0.893869	0.443027	0.139887	0.035774	0.56578	0.729791	0.009067		0	0	0	0	0	0	0
1587	6030405P19Rik		0.161	-0.105	0.294	0.027	-0.267	0.056	0.32		0.452857	0.473479	0.034959	0.889807	0.268687	0.806735	0.090677		0	0	0	0	0	0	0
1588	6030411F23Rik		-0.064	0.864	-0.72	0.208	0.928	0.8	-0.513		0.734612	4.6e-05	2.6e-05	0.105557	0.000864	0.001025	0.003512		0	0	0	0	0	0	0
1589	6030411K04Rik		0.063	0.075	-0.131	-0.12	0.012	0.138	-0.251		0.773622	0.582002	0.2756	0.41552	0.967981	0.473827	0.139534		0	0	0	0	0	0	0
1590	6030413G23Rik		-0.102	-0.09	0.161	0.173	0.012	-0.191	0.334		0.516584	0.394903	0.098092	0.129901	0.959137	0.20359	0.02083		0	0	0	0	0	0	0
1591	6030419I20Rik		-0.217	0.057	-0.058	0.217	0.274	-0.16	0.159		0.179496	0.611931	0.572237	0.07079	0.128915	0.302685	0.251846		0	0	0	0	0	0	0
1592	6030419L17Rik		0.008	0.011	-0.019	-0.016	0.003	0.02	-0.035		0.982687	0.952887	0.913496	0.944496	0.993148	0.945965	0.883378		0	0	0	0	0	0	0
1593	6030443O07Rik		0.028	0.177	-0.002	0.147	0.149	0.204	0.145		0.936326	0.317822	0.991825	0.461277	0.642237	0.42795	0.535202		0	0	0	0	0	0	0
1594	6030446I19Rik		0.085	0.256	-0.297	-0.125	0.171	0.341	-0.422		0.721791	0.085457	0.035465	0.448019	0.504865	0.112024	0.03396		0	0	0	0	0	0	0
1595	6030448M23Rik		0.041	-0.368	0.523	0.114	-0.408	-0.327	0.637		0.907579	0.05461	0.006431	0.595865	0.187391	0.219286	0.014263		0	0	0	0	0	0	0
1596	6030452D12Rik		0.054	-0.086	0.017	-0.123	-0.14	-0.033	-0.106		0.746464	0.399512	0.869726	0.267821	0.420172	0.8432	0.423398		0	0	0	0	0	0	0
1597	6030457N17Rik		0.072	-0.006	-0.183	-0.261	-0.078	0.065	-0.444		0.736865	0.966328	0.132711	0.074276	0.755195	0.747246	0.015955		0	0	0	0	0	0	0
1598	6030458B15Rik		-0.034	-0.372	0.365	0.027	-0.338	-0.406	0.393		0.872852	0.006863	0.003818	0.859099	0.089898	0.029139	0.017237		0	0	0	0	0	0	0
1599	6030458C11Rik		-0.164	-0.398	0.385	0.152	-0.234	-0.562	0.537		0.394497	0.008183	0.0051	0.290828	0.284635	0.010827	0.005362		0	0	0	0	0	0	0
1600	6030458H05		-0.248	-0.733	0.948	0.463	-0.484	-0.981	1.411		0.158067	0.000119	3e-06	0.002476	0.023122	0.000355	2e-06		0	0	0	0	0	0	1
1601	6030458P06Rik		-0.024	-0.389	0.528	0.163	-0.365	-0.412	0.691		0.946212	0.040688	0.005358	0.422357	0.228721	0.11853	0.00813		0	0	0	0	0	0	0
1602	6030495B01Rik		-0.551	-0.34	-0.736	-0.524	0.211	-0.891	-1.26		0.184764	0.217946	0.009177	0.086544	0.678813	0.037796	0.002856		0	0	0	0	0	0	-1
1603	6230400G14Rik		0.164	0.036	-0.165	-0.293	-0.128	0.199	-0.458		0.355024	0.787395	0.135807	0.032172	0.547815	0.249319	0.008105		0	0	0	0	0	0	0
1604	6230400I06Rik		0.377	-1.049	1.957	0.532	-1.426	-0.671	2.489		0.103275	6.7e-05	0	0.00545	0.00041	0.009764	0		0	-1	-1	0	1	0	1
1605	6230401I02Rik		-0.012	0.281	-0.466	-0.174	0.292	0.269	-0.64		0.950603	0.010029	0.000169	0.100563	0.072759	0.06271	0.000192		0	0	0	0	0	0	0
1606	6230410P16Rik		0.093	-0.589	0.932	0.25	-0.682	-0.496	1.181		0.85622	0.049199	0.002851	0.440601	0.15655	0.231975	0.005362		0	0	0	0	0	0	1
1607	6230415M23Rik		0.434	-0.16	0.453	-0.14	-0.594	0.274	0.313		0.120899	0.395768	0.014937	0.508893	0.062447	0.308913	0.193454		0	0	0	0	0	0	0
1608	6230416J20Rik		0.026	0.055	-0.192	-0.162	0.029	0.081	-0.354		0.887288	0.593465	0.042793	0.133827	0.892019	0.584574	0.011812		0	0	0	0	0	0	0
1609	6230421I24Rik		-0.153	-0.191	-0.115	-0.153	-0.038	-0.344	-0.267		0.496629	0.202677	0.408658	0.35856	0.908243	0.117005	0.167975		0	0	0	0	0	0	0
1610	6230425C21Rik		0.068	0.262	-0.371	-0.177	0.193	0.33	-0.548		0.733734	0.042262	0.004458	0.185979	0.352795	0.072161	0.003283		0	0	0	0	0	0	0
1611	6230427J02Rik		0.038	-0.309	0.546	0.198	-0.347	-0.271	0.744		0.833694	0.00961	9.9e-05	0.08712	0.053836	0.081285	0.000122		0	0	0	0	0	0	0
1612	6330403E01Rik		0.016	0.309	-0.383	-0.09	0.293	0.326	-0.474		0.966931	0.103498	0.034545	0.689961	0.359207	0.230359	0.058169		0	0	0	0	0	0	0
1613	6330403M23Rik		-0.241	0.652	-1.252	-0.359	0.893	0.41	-1.611		0.371528	0.003422	1.1e-05	0.075834	0.010944	0.122146	2.1e-05		0	0	1	0	0	0	-1
1614	6330406I15Rik		-0.013	0.214	0.092	0.319	0.228	0.201	0.411		0.964276	0.140692	0.499484	0.050596	0.354785	0.336896	0.036308		0	0	0	0	0	0	0
1615	6330406L22Rik		-0.08	0.186	-0.188	0.077	0.265	0.106	-0.111		0.799957	0.315151	0.267177	0.732654	0.400519	0.707003	0.656493		0	0	0	0	0	0	0
1616	6330406P08Rik		-0.197	0.335	-0.419	0.113	0.532	0.138	-0.306		0.593366	0.161161	0.063373	0.695632	0.184814	0.704912	0.321866		0	0	0	0	0	0	0
1617	6330407D12Rik		0.002	-0.095	0.068	-0.029	-0.096	-0.093	0.039		0.995999	0.534098	0.633196	0.883856	0.7316	0.677676	0.851664		0	0	0	0	0	0	0
1618	6330407G11Rik		-0.188	-0.609	0.624	0.203	-0.421	-0.797	0.826		0.264095	0.000352	7.5e-05	0.110014	0.038999	0.000999	0.000115		0	0	0	0	0	0	0
1619	6330408J11Rik		-0.113	-0.179	0.087	0.022	-0.066	-0.292	0.109		0.672109	0.281168	0.578656	0.924316	0.846326	0.222298	0.626101		0	0	0	0	0	0	0
1620	6330409N04Rik		0.061	-0.119	0.275	0.094	-0.18	-0.057	0.369		0.744331	0.302787	0.016254	0.466331	0.355771	0.745914	0.02038		0	0	0	0	0	0	0
1621	6330411E07Rik		-0.153	0.045	-0.242	-0.044	0.198	-0.107	-0.287		0.428012	0.749648	0.049834	0.784898	0.371015	0.578918	0.092304		0	0	0	0	0	0	0
1622	6330412F12Rik		-0.061	-0.361	1.268	0.968	-0.3	-0.423	2.236		0.822074	0.032259	4e-06	0.000148	0.258903	0.074158	1e-06		0	0	-1	0	0	0	1
1623	6330416G13Rik		-0.061	-0.046	0.256	0.271	0.015	-0.107	0.527		0.80066	0.769155	0.05794	0.086446	0.963698	0.616344	0.009941		0	0	0	0	0	0	0
1624	6330417G03Rik		-0.724	-0.568	1.002	1.158	0.156	-1.292	2.161		0.10388	0.06182	0.002099	0.002613	0.785252	0.009851	9.6e-05		0	0	-1	-1	0	-1	1
1625	6330439P19Rik		0.047	-0.147	0.024	-0.171	-0.194	-0.1	-0.147		0.848671	0.297941	0.868343	0.268214	0.42015	0.638233	0.424646		0	0	0	0	0	0	0
1626	6330444G18Rik		0.226	0.021	-0.292	-0.497	-0.205	0.247	-0.788		0.58287	0.946058	0.237701	0.094962	0.679548	0.532523	0.031299		0	0	0	0	0	0	0
1627	6330503C03Rik		0.02	-0.031	-0.019	-0.07	-0.05	-0.011	-0.089		0.930425	0.813565	0.87128	0.611305	0.832271	0.95739	0.567498		0	0	0	0	0	0	0
1628	6330503K22Rik		-0.068	-0.189	0.477	0.356	-0.12	-0.257	0.833		0.710203	0.099011	0.000476	0.009269	0.549716	0.119885	9.2e-05		0	0	0	0	0	0	0
1629	6330505N24Rik		0.245	0.286	0.048	0.089	0.041	0.531	0.137		0.162819	0.023306	0.668623	0.498307	0.86774	0.008238	0.363664		0	0	0	0	0	0	0
1630	6330509M05Rik		0.116	0.06	0.063	0.006	-0.057	0.176	0.07		0.770483	0.823019	0.78865	0.985955	0.913553	0.624416	0.834596		0	0	0	0	0	0	0
1631	6330530A05Rik		-0.037	-0.276	0.602	0.363	-0.239	-0.313	0.966		0.879012	0.047932	0.000298	0.020155	0.284604	0.110722	0.000108		0	0	0	0	0	0	0
1632	6330534C20Rik		-0.081	-0.143	0.232	0.171	-0.062	-0.224	0.403		0.718311	0.303653	0.073815	0.25965	0.826131	0.262115	0.03229		0	0	0	0	0	0	0
1633	6330548G22Rik		0.051	-0.205	0.397	0.141	-0.256	-0.154	0.538		0.805473	0.098042	0.002841	0.295349	0.212541	0.386614	0.003582		0	0	0	0	0	0	0
1634	6330548O06Rik		-0.093	-0.04	-0.079	-0.026	0.053	-0.133	-0.104		0.62295	0.762679	0.486019	0.87249	0.829668	0.451596	0.51325		0	0	0	0	0	0	0
1635	6330562C20Rik		0.122	0.5	-0.161	0.217	0.379	0.622	0.056		0.49739	0.001466	0.144538	0.100276	0.063775	0.004255	0.732016		0	0	0	0	0	0	0
1636	6330569M22Rik		0.056	-0.192	0.184	-0.064	-0.248	-0.136	0.121		0.808133	0.15285	0.137596	0.694383	0.268724	0.49056	0.494753		0	0	0	0	0	0	0
1637	6330577E15Rik		0.056	0.14	0.152	0.236	0.084	0.196	0.389		0.827446	0.34956	0.266092	0.14611	0.767798	0.363644	0.050657		0	0	0	0	0	0	0
1638	6330579B17Rik		0.077	0.339	0.047	0.309	0.262	0.417	0.356		0.751753	0.031983	0.74702	0.063101	0.292785	0.06298	0.069952		0	0	0	0	0	0	0
1639	6330580J24Rik		0.043	-0.129	0.144	-0.028	-0.172	-0.086	0.116		0.845732	0.305731	0.213032	0.863979	0.423658	0.649477	0.483865		0	0	0	0	0	0	0
1640	6430402F21Rik		-0.201	-0.18	0.089	0.109	0.02	-0.381	0.198		0.370048	0.23119	0.531472	0.525278	0.952774	0.087254	0.30908		0	0	0	0	0	0	0
1641	6430402L23Rik		-0.123	-0.328	-0.011	-0.217	-0.205	-0.451	-0.228		0.870046	0.438758	0.980745	0.661321	0.804885	0.460666	0.68827		0	0	0	0	0	0	0
1642	6430406H24Rik		-0.486	0.297	-0.665	0.119	0.784	-0.189	-0.546		0.095835	0.121572	0.00181	0.593052	0.024184	0.501912	0.035163		0	0	0	0	0	0	0
1643	6430407D20Rik		-0.343	-0.444	0.254	0.153	-0.101	-0.788	0.407		0.047988	0.001664	0.018529	0.198582	0.607979	0.000809	0.009385		0	0	0	0	0	0	0
1644	6430407L02Rik		0.198	-0.22	0.251	-0.167	-0.418	-0.022	0.083		0.442054	0.205413	0.119784	0.385805	0.150562	0.942682	0.725866		0	0	0	0	0	0	0
1645	6430408L10Rik		0.048	0.043	-0.124	-0.128	-0.005	0.091	-0.252		0.791273	0.708638	0.210113	0.273936	0.984329	0.565202	0.074671		0	0	0	0	0	0	0
1646	6430510M02Rik		-0.437	0.19	-0.578	0.049	0.626	-0.247	-0.529		0.227447	0.44609	0.017564	0.880491	0.128274	0.494913	0.099091		0	0	0	0	0	0	0
1647	6430511F03		-0.028	0.053	0.113	0.194	0.081	0.025	0.307		0.918749	0.731157	0.394727	0.214692	0.766829	0.917307	0.101219		0	0	0	0	0	0	0
1648	6430512A10Rik		0.002	-0.457	-0.264	-0.724	-0.46	-0.455	-0.988		0.995999	0.028805	0.143061	0.003739	0.160992	0.112138	0.001448		0	0	0	0	0	0	0
1649	6430514E02Rik		0.009	-0.231	0.293	0.053	-0.239	-0.222	0.346		0.97862	0.124549	0.040651	0.773448	0.344009	0.302951	0.078307		0	0	0	0	0	0	0
1650	6430514E13Rik		-0.151	-0.112	-0.071	-0.032	0.039	-0.264	-0.102		0.469266	0.429975	0.597352	0.863389	0.899031	0.192995	0.586144		0	0	0	0	0	0	0
1651	6430514I22Rik		-0.204	-0.047	-0.025	0.132	0.157	-0.251	0.107		0.390045	0.790577	0.878862	0.467047	0.58704	0.278293	0.621236		0	0	0	0	0	0	0
1652	6430515G22Rik		-0.018	-0.055	-0.009	-0.046	-0.037	-0.074	-0.055		0.946173	0.716224	0.951946	0.794168	0.90515	0.733358	0.776684		0	0	0	0	0	0	0
1653	6430517G15Rik		-0.114	0.059	-0.059	0.113	0.172	-0.055	0.054		0.723546	0.788403	0.760255	0.626787	0.632215	0.865446	0.846917		0	0	0	0	0	0	0
1654	6430526J12Rik		0.164	0.293	-0.2	-0.071	0.129	0.457	-0.271		0.270377	0.010916	0.040224	0.541965	0.464646	0.008853	0.046673		0	0	0	0	0	0	0
1655	6430526N21Rik		-0.13	-0.053	0.125	0.201	0.076	-0.183	0.326		0.399336	0.625236	0.193125	0.0822	0.693667	0.224247	0.023288		0	0	0	0	0	0	0
1656	6430526O11Rik		-0.006	0.114	-0.069	0.05	0.119	0.108	-0.019		0.986196	0.462914	0.636344	0.792908	0.669767	0.637391	0.929179		0	0	0	0	0	0	0
1657	6430531D06Rik		-0.006	0.196	-0.158	0.044	0.202	0.19	-0.115		0.983729	0.128077	0.17961	0.785415	0.353214	0.303647	0.496986		0	0	0	0	0	0	0
1658	6430531H12Rik		0.003	0.002	-0.231	-0.232	-0.001	0.004	-0.464		0.990549	0.98656	0.008633	0.020614	0.99743	0.977035	0.000924		0	0	0	0	0	0	0
1659	6430540M20Rik		-0.201	0.432	-0.652	-0.018	0.634	0.231	-0.67		0.542823	0.056546	0.004835	0.952048	0.086788	0.472563	0.025859		0	0	0	0	0	0	0
1660	6430548M08Rik		-0.13	-1.357	1.465	0.238	-1.227	-1.487	1.702		0.666188	5.1e-05	4e-06	0.24695	0.002671	0.000471	1.7e-05		0	-1	-1	0	1	-1	1
1661	6430559E15Rik		0.634	-0.28	-0.553	-1.467	-0.913	0.354	-2.02		0.385971	0.585374	0.223363	0.013196	0.268687	0.634588	0.005561		0	0	0	1	0	0	-1
1662	6430562A12Rik		-0.02	-0.065	0.025	-0.019	-0.045	-0.085	0.006		0.955273	0.749118	0.894696	0.939228	0.912284	0.765723	0.979726		0	0	0	0	0	0	0
1663	6430567E01Rik		-0.266	0.524	-0.967	-0.177	0.79	0.258	-1.144		0.217794	0.003369	1.5e-05	0.267446	0.00703	0.220182	5.6e-05		0	0	0	0	0	0	-1
1664	6430573D20Rik		0.315	0.215	-0.095	-0.195	-0.099	0.53	-0.29		0.108401	0.101654	0.429048	0.169281	0.67832	0.013788	0.088823		0	0	0	0	0	0	0
1665	6430573F11Rik		0.152	0.161	-0.496	-0.488	0.008	0.313	-0.984		0.514043	0.302954	0.003123	0.009528	0.981544	0.163622	0.000285		0	0	0	0	0	0	0
1666	6430573H23Rik		-0.015	-0.159	0.044	-0.1	-0.144	-0.174	-0.056		0.970073	0.404469	0.814524	0.656073	0.67981	0.532523	0.832907		0	0	0	0	0	0	0
1667	6430590A07Rik		-0.419	-0.022	-0.294	0.102	0.397	-0.441	-0.192		0.018196	0.851217	0.006805	0.380111	0.033768	0.011903	0.157537		0	0	0	0	0	0	0
1668	6430596G11Rik		-0.174	-0.175	0.307	0.306	-0.001	-0.349	0.613		0.432705	0.24001	0.03317	0.066477	0.99743	0.110983	0.005398		0	0	0	0	0	0	0
1669	6430601A21Rik		-0.071	-0.012	-0.05	0.009	0.059	-0.083	-0.04		0.69664	0.9275	0.644601	0.950545	0.787343	0.624315	0.796144		0	0	0	0	0	0	0
1670	6430604K15Rik		-0.086	-0.476	0.296	-0.094	-0.39	-0.562	0.202		0.680523	0.002836	0.01989	0.521391	0.074993	0.010091	0.225093		0	0	0	0	0	0	0
1671	6430704N06		-0.088	0.296	-0.93	-0.546	0.384	0.208	-1.476		0.806681	0.158893	0.000339	0.024618	0.273498	0.500912	0.000133		0	0	0	0	0	0	-1
1672	6430706D22Rik		0.249	0.476	-0.679	-0.453	0.226	0.725	-1.132		0.57115	0.103779	0.017813	0.151836	0.670197	0.089674	0.007178		0	0	0	0	0	0	-1
1673	6530401D06Rik		-0.225	-0.275	0.211	0.161	-0.05	-0.501	0.373		0.187767	0.025438	0.051591	0.195427	0.830134	0.009895	0.01896		0	0	0	0	0	0	0
1674	6530401D17Rik		0.003	0.056	0.005	0.058	0.053	0.059	0.064		0.988886	0.563402	0.959516	0.595425	0.76828	0.677871	0.616024		0	0	0	0	0	0	0
1675	6530405K19		0.047	0.063	0.194	0.211	0.017	0.11	0.404		0.78502	0.543391	0.044337	0.062309	0.941735	0.4576	0.006242		0	0	0	0	0	0	0
1676	6530406A20Rik		-0.281	0.024	-0.452	-0.147	0.305	-0.257	-0.599		0.133251	0.865652	0.001406	0.285213	0.144523	0.155416	0.002087		0	0	0	0	0	0	0
1677	6530415H11Rik		-0.211	0.204	-0.67	-0.255	0.415	-0.007	-0.926		0.309048	0.147336	0.000196	0.100056	0.081236	0.976943	0.000213		0	0	0	0	0	0	0
1678	6530418L21Rik		-0.012	-0.242	0.197	-0.033	-0.23	-0.254	0.164		0.952417	0.028691	0.045935	0.798197	0.184711	0.095048	0.219772		0	0	0	0	0	0	0
1679	6620401K05Rik		0.068	-0.39	0.77	0.311	-0.458	-0.322	1.081		0.774719	0.013858	7.5e-05	0.052114	0.060277	0.121341	7.3e-05		0	0	0	0	0	0	1
1680	6620401M08Rik		0.05	0.022	-0.259	-0.287	-0.028	0.071	-0.546		0.870046	0.912982	0.100924	0.122907	0.941735	0.788766	0.020138		0	0	0	0	0	0	0
1681	6720406L13Rik		0.335	-0.151	0.18	-0.307	-0.487	0.184	-0.127		0.076502	0.220626	0.117085	0.030568	0.028745	0.302574	0.43295		0	0	0	0	0	0	0
1682	6720407G21Rik		0.079	0.272	-0.228	-0.034	0.193	0.351	-0.262		0.795661	0.130441	0.167328	0.885742	0.544254	0.174557	0.257731		0	0	0	0	0	0	0
1683	6720422M22Rik		-0.116	0.342	-0.326	0.132	0.458	0.226	-0.194		0.779467	0.163818	0.150145	0.650661	0.264726	0.532418	0.551249		0	0	0	0	0	0	0
1684	6720425G15Rik		-0.026	0.774	-0.567	0.232	0.799	0.748	-0.335		0.921793	0.000218	0.000515	0.120051	0.004464	0.003189	0.062706		0	0	0	0	0	0	0
1685	6720427H10Rik		-0.074	-0.549	0.346	-0.129	-0.475	-0.622	0.217		0.757127	0.002421	0.01578	0.42411	0.054696	0.010547	0.243063		0	0	0	0	0	0	0
1686	6720456B07Rik		-0.068	-0.054	0.081	0.095	0.013	-0.122	0.176		0.660013	0.583983	0.357442	0.374556	0.951323	0.379513	0.156214		0	0	0	0	0	0	0
1687	6720458D17Rik		-0.004	0.325	-0.803	-0.474	0.329	0.321	-1.277		0.994214	0.16631	0.002022	0.070013	0.411629	0.344425	0.000868		0	0	0	0	0	0	-1
1688	6720458F09Rik		-0.106	-0.49	0.84	0.455	-0.384	-0.596	1.295		0.654827	0.005286	5.1e-05	0.010623	0.122107	0.014597	2.3e-05		0	0	0	0	0	0	1
1689	6720460L05Rik		0.026	-0.178	0.213	0.009	-0.204	-0.153	0.222		0.922552	0.194867	0.097143	0.962048	0.38589	0.449078	0.212005		0	0	0	0	0	0	0
1690	6720463L11Rik		0.19	-0.307	-0.257	-0.754	-0.497	-0.118	-1.012		0.420554	0.061678	0.08406	0.000798	0.06728	0.623896	0.000279		0	0	0	0	0	0	-1
1691	6720469N11Rik		0.25	0.419	-0.126	0.043	0.169	0.669	-0.084		0.249865	0.011824	0.355399	0.820667	0.517369	0.008587	0.677757		0	0	0	0	0	0	0
1692	6720485C15Rik		0.287	-0.465	1.234	0.482	-0.752	-0.178	1.716		0.096972	0.001601	0	0.001602	0.002523	0.276588	0		0	0	-1	0	0	0	1
1693	6820402O20Rik		-0.146	0.052	-0.195	0.003	0.198	-0.094	-0.193		0.610312	0.796997	0.2474	0.992815	0.545514	0.740816	0.42134		0	0	0	0	0	0	0
1694	6820406G21Rik		-0.014	0.038	-0.302	-0.25	0.052	0.025	-0.551		0.944637	0.729505	0.005094	0.032589	0.794768	0.886938	0.000926		0	0	0	0	0	0	0
1695	6820408C15Rik		0.075	0.259	-0.027	0.157	0.184	0.335	0.129		0.786905	0.116879	0.869745	0.39088	0.526175	0.158596	0.552857		0	0	0	0	0	0	0
1696	6820427D17Rik		-0.18	0.412	-0.74	-0.148	0.592	0.232	-0.888		0.359206	0.007377	5.9e-05	0.312142	0.016745	0.225518	0.000189		0	0	0	0	0	0	0
1697	6820437F20Rik		0.393	0.517	-0.31	-0.186	0.124	0.909	-0.496		0.18546	0.017209	0.092435	0.396987	0.740797	0.007779	0.058646		0	0	0	0	0	0	0
1698	6820449I09Rik		-0.104	0.086	-0.27	-0.08	0.19	-0.019	-0.35		0.538278	0.450457	0.015436	0.530906	0.312203	0.921831	0.023118		0	0	0	0	0	0	0
1699	7030401E22Rik		-0.007	-0.114	-0.186	-0.294	-0.107	-0.122	-0.48		0.982687	0.439899	0.165837	0.071261	0.6929	0.574959	0.018315		0	0	0	0	0	0	0
1700	7030401O21Rik		0.042	0.035	-0.042	-0.049	-0.007	0.077	-0.091		0.83426	0.781136	0.705486	0.727202	0.980104	0.658685	0.549935		0	0	0	0	0	0	0
1701	7030409N11Rik		0.043	-0.137	0.071	-0.109	-0.18	-0.094	-0.038		0.864757	0.327571	0.591437	0.489421	0.454253	0.656447	0.848281		0	0	0	0	0	0	0
1702	7030411D10Rik		0.02	-0.076	0.04	-0.057	-0.097	-0.056	-0.018		0.942673	0.620253	0.785435	0.752067	0.728816	0.811412	0.931218		0	0	0	0	0	0	0
1703	7030419K10Rik		0.136	0.101	0.007	-0.028	-0.035	0.237	-0.021		0.504785	0.46407	0.964083	0.876757	0.908243	0.227227	0.913273		0	0	0	0	0	0	0
1704	7330410H16Rik		-0.112	0.131	-0.137	0.106	0.243	0.019	-0.031		0.555386	0.299482	0.236029	0.454417	0.248905	0.931075	0.86304		0	0	0	0	0	0	0
1705	7420700D11Rik		-0.137	0.113	-0.202	0.048	0.25	-0.024	-0.154		0.46975	0.379701	0.089856	0.761434	0.242697	0.909927	0.351597		0	0	0	0	0	0	0
1706	7530408C15Rik		-0.223	0.431	-1.882	-1.228	0.654	0.207	-3.11		0.318345	0.011627	0	1.9e-05	0.019701	0.343974	0		0	0	1	1	0	0	-1
1707	8030402P03Rik		-0.5	0.737	0.174	1.411	1.237	0.238	1.584		0.538975	0.169851	0.739744	0.023338	0.168995	0.775613	0.030442		0	0	0	-1	0	0	1
1708	8030404L10Rik		0.289	-0.017	-0.061	-0.366	-0.306	0.272	-0.427		0.091247	0.897301	0.566325	0.007514	0.104712	0.097805	0.008192		0	0	0	0	0	0	0
1709	8030451K01Rik		0.081	-0.071	-0.014	-0.166	-0.152	0.009	-0.181		0.636759	0.520431	0.898391	0.158584	0.410629	0.960123	0.195084		0	0	0	0	0	0	0
1710	8030451N04Rik		-0.114	0.203	-0.398	-0.08	0.318	0.089	-0.478		0.667808	0.219963	0.016096	0.68852	0.253336	0.726779	0.03412		0	0	0	0	0	0	0
1711	8030459N02Rik		0.045	0.243	-0.27	-0.073	0.197	0.288	-0.343		0.810308	0.037662	0.014476	0.567847	0.285976	0.079739	0.024001		0	0	0	0	0	0	0
1712	8030466O12Rik		-0.246	-0.116	0.003	0.132	0.13	-0.361	0.135		0.311139	0.489875	0.9891	0.475536	0.666367	0.130873	0.534394		0	0	0	0	0	0	0
1713	8030474H12Rik		-0.027	-0.098	-0.182	-0.252	-0.071	-0.124	-0.434		0.930379	0.546182	0.207853	0.140805	0.82324	0.595047	0.039994		0	0	0	0	0	0	0
1714	8030479K13Rik		-0.05	-0.236	0.145	-0.041	-0.186	-0.286	0.105		0.842428	0.10486	0.272995	0.825415	0.454692	0.169491	0.586457		0	0	0	0	0	0	0
1715	8030481K01Rik		-0.217	0.076	-0.098	0.196	0.294	-0.141	0.098		0.225014	0.54034	0.379847	0.137939	0.145887	0.421386	0.538754		0	0	0	0	0	0	0
1716	8030499H02Rik		-0.165	-0.35	0.541	0.357	-0.184	-0.515	0.898		0.435793	0.02381	0.001036	0.029927	0.455157	0.024271	0.000304		0	0	0	0	0	0	0
1717	8430403J19Rik		0.936	0.011	0.819	-0.106	-0.925	0.947	0.713		0.009835	0.96252	0.000708	0.662966	0.015839	0.007686	0.013681		0	0	0	0	0	0	0
1718	8430408G22Rik		2.113	0.552	0.307	-1.253	-1.56	2.665	-0.946		0.005684	0.169973	0.408798	0.009925	0.030103	0.00125	0.074466		1	0	0	1	1	1	0
1719	8430408H12Rik		-0.052	0.046	0.009	0.107	0.098	-0.005	0.116		0.774877	0.689985	0.938534	0.373773	0.617159	0.976302	0.4101		0	0	0	0	0	0	0
1720	8430410A17Rik		0.181	0.231	-0.063	-0.013	0.05	0.411	-0.075		0.454661	0.156412	0.690806	0.953578	0.888353	0.086891	0.735265		0	0	0	0	0	0	0
1721	8430410K20Rik		-0.199	-0.34	0.316	0.175	-0.141	-0.54	0.49		0.347447	0.027097	0.024354	0.266224	0.582938	0.019957	0.01498		0	0	0	0	0	0	0
1722	8430415E04Rik		-0.068	0.221	-0.46	-0.172	0.288	0.153	-0.632		0.663711	0.032119	0.000203	0.107831	0.079127	0.273092	0.00023		0	0	0	0	0	0	0
1723	8430415N23Rik		-0.079	-0.123	-0.157	-0.202	-0.045	-0.202	-0.359		0.687166	0.306094	0.154722	0.12471	0.858033	0.244557	0.028548		0	0	0	0	0	0	0
1724	8430417G17Rik		0.063	-0.94	0.93	-0.073	-1.003	-0.877	0.857		0.814315	0.000164	3.6e-05	0.699635	0.003041	0.002982	0.000848		0	0	0	0	1	0	0
1725	8430419L09Rik		0.054	0.328	-0.278	-0.004	0.274	0.382	-0.282		0.820949	0.027818	0.037426	0.985265	0.240379	0.066965	0.119168		0	0	0	0	0	0	0
1726	8430420C20Rik		0.02	-0.275	0.345	0.05	-0.295	-0.255	0.396		0.941023	0.05493	0.01297	0.76893	0.202787	0.200704	0.034917		0	0	0	0	0	0	0
1727	8430432M10Rik		0.114	-0.024	-0.139	-0.276	-0.138	0.09	-0.415		0.682873	0.906351	0.38177	0.141589	0.662377	0.732496	0.067889		0	0	0	0	0	0	0
1728	8430436L14Rik		-0.216	-0.219	0.02	0.017	-0.003	-0.435	0.037		0.187014	0.053235	0.858277	0.910414	0.991614	0.015394	0.809493		0	0	0	0	0	0	0
1729	9030013K10Rik		0.039	-0.097	-0.124	-0.26	-0.136	-0.058	-0.384		0.870046	0.473349	0.310208	0.078224	0.566962	0.778193	0.033349		0	0	0	0	0	0	0
1730	9030018K07Rik		-0.036	0.015	-0.105	-0.054	0.051	-0.021	-0.158		0.872852	0.918786	0.364496	0.723179	0.842092	0.921831	0.327303		0	0	0	0	0	0	0
1731	9030024J15Rik		-1.327	-0.857	0.683	1.152	0.469	-2.184	1.836		0.02693	0.030279	0.052585	0.010153	0.464962	0.002308	0.001681		-1	0	0	-1	0	-1	1
1732	9030216K14Rik		0.108	0.218	0.522	0.633	0.111	0.326	1.154		0.589509	0.095284	0.000648	0.00063	0.636307	0.087421	2e-05		0	0	0	0	0	0	1
1733	9030221M09Rik		0.02	-0.088	-0.02	-0.128	-0.108	-0.067	-0.148		0.94329	0.559874	0.894511	0.436692	0.690464	0.764376	0.438188		0	0	0	0	0	0	0
1734	9030416H16Rik		0.085	0.055	-0.048	-0.078	-0.029	0.14	-0.126		0.705032	0.709047	0.717995	0.631874	0.922041	0.490343	0.487041		0	0	0	0	0	0	0
1735	9030420J04Rik		-0.196	0.067	-0.416	-0.153	0.263	-0.13	-0.569		0.261101	0.592369	0.001823	0.241494	0.190787	0.458969	0.002181		0	0	0	0	0	0	0
1736	9030605E16Rik		0.072	0.039	-0.059	-0.092	-0.033	0.111	-0.151		0.774666	0.814162	0.683928	0.599858	0.919801	0.622681	0.441762		0	0	0	0	0	0	0
1737	9030607L17Rik		0.026	0.011	-0.615	-0.631	-0.016	0.037	-1.245		0.92446	0.950108	0.000518	0.001569	0.963507	0.880643	3.1e-05		0	0	0	0	0	0	-1
1738	9030611O19Rik		0.142	0.595	-0.16	0.293	0.453	0.738	0.132		0.535324	0.002083	0.250139	0.082485	0.078502	0.005887	0.509063		0	0	0	0	0	0	0
1739	9030612K14Rik		0.184	0.064	0.064	-0.056	-0.12	0.247	0.008		0.455863	0.721844	0.691593	0.786827	0.698502	0.301086	0.973096		0	0	0	0	0	0	0
1740	9030614H07Rik		0.442	0.448	-0.067	-0.061	0.006	0.89	-0.128		0.26184	0.101257	0.802352	0.862571	0.992749	0.034793	0.729008		0	0	0	0	0	0	0
1741	9030617O03Rik		-0.105	0.114	-0.205	0.015	0.22	0.009	-0.19		0.683945	0.481448	0.16263	0.945342	0.420456	0.972817	0.358509		0	0	0	0	0	0	0
1742	9030619K07Rik		-0.224	-0.195	-0.307	-0.278	0.029	-0.418	-0.585		0.347264	0.226354	0.045588	0.116831	0.935009	0.080351	0.010879		0	0	0	0	0	0	0
1743	9030624J02Rik		0.052	0.134	0.069	0.151	0.082	0.186	0.22		0.727816	0.14519	0.418409	0.133163	0.623032	0.161335	0.070119		0	0	0	0	0	0	0
1744	9030624L02Rik		0.123	0.456	-0.427	-0.094	0.333	0.579	-0.521		0.652424	0.015592	0.012773	0.640914	0.243947	0.030689	0.025998		0	0	0	0	0	0	0
1745	9030625A04Rik		0.166	-0.469	1.64	1.004	-0.636	-0.303	2.644		0.542805	0.017926	1e-06	0.000274	0.043741	0.246934	0		0	0	-1	-1	0	0	1
1746	9130004J05Rik		0.262	0.472	0.215	0.425	0.21	0.734	0.64		0.291544	0.01256	0.167563	0.028685	0.472253	0.010368	0.008644		0	0	0	0	0	0	0
1747	9130011E15Rik		0.184	-0.033	0.237	0.021	-0.216	0.151	0.258		0.328578	0.81708	0.049827	0.904679	0.311487	0.414179	0.118987		0	0	0	0	0	0	0
1748	9130011J04Rik		0.039	-0.461	0.545	0.045	-0.5	-0.423	0.591		0.861075	0.002581	0.000322	0.765524	0.024592	0.02868	0.001978		0	0	0	0	0	0	0
1749	9130011J15Rik		0.043	0.224	-0.329	-0.148	0.181	0.266	-0.477		0.812259	0.043645	0.003682	0.198549	0.309183	0.088013	0.003055		0	0	0	0	0	0	0
1750	9130012A08Rik		-0.122	-0.071	-0.189	-0.138	0.051	-0.194	-0.327		0.590677	0.645479	0.164193	0.40156	0.870947	0.364261	0.090931		0	0	0	0	0	0	0
1751	9130017A15Rik		-0.144	-0.252	-0.869	-0.978	-0.108	-0.396	-1.847		0.537099	0.104155	5.3e-05	0.000107	0.707374	0.082339	2e-06		0	0	0	0	0	0	-1
1752	9130019I15Rik		-0.204	-0.33	0.316	0.19	-0.126	-0.534	0.505		0.382055	0.045564	0.037341	0.271565	0.66313	0.031157	0.020699		0	0	0	0	0	0	0
1753	9130020G10Rik		1.514	1.296	-1.343	-1.561	-0.219	2.81	-2.904		0.012299	0.002549	0.000816	0.001047	0.737113	0.000404	3e-05		1	1	1	1	0	1	-1
1754	9130020K20Rik		-0.458	-0.446	0.031	0.043	0.012	-0.905	0.074		0.116638	0.031534	0.875579	0.866828	0.979295	0.007512	0.784122		0	0	0	0	0	0	0
1755	9130022K13Rik		0.228	0.261	0.077	0.109	0.033	0.488	0.186		0.631472	0.390417	0.796689	0.769606	0.96293	0.260608	0.647702		0	0	0	0	0	0	0
1756	9130023F12Rik		-0.031	0.082	-0.232	-0.119	0.113	0.052	-0.351		0.914945	0.597454	0.097195	0.483013	0.683511	0.828671	0.0761		0	0	0	0	0	0	0
1757	9130201F22Rik		-0.166	0.32	-0.604	-0.119	0.485	0.154	-0.723		0.477337	0.04931	0.000887	0.501144	0.068158	0.502385	0.002581		0	0	0	0	0	0	0
1758	9130202B12Rik		-0.223	-0.265	-0.081	-0.123	-0.042	-0.488	-0.203		0.341048	0.098002	0.590177	0.492256	0.90464	0.04464	0.319368		0	0	0	0	0	0	0
1759	9130210N20Rik		0.127	0.345	-0.049	0.17	0.218	0.472	0.121		0.524026	0.017133	0.704442	0.238148	0.325786	0.024757	0.483865		0	0	0	0	0	0	0
1760	9130214H05Rik		-0.117	0.654	-1.209	-0.438	0.771	0.537	-1.647		0.660111	0.001998	7e-06	0.022781	0.014032	0.037104	8e-06		0	0	1	0	0	0	-1
1761	9130215G10Rik		-0.006	-0.037	-0.098	-0.129	-0.031	-0.043	-0.226		0.983418	0.804837	0.437099	0.394706	0.917694	0.843765	0.196415		0	0	0	0	0	0	0
1762	9130217G22Rik		0.148	-0.055	0.038	-0.165	-0.203	0.093	-0.127		0.277392	0.565143	0.67296	0.106798	0.192651	0.498367	0.288566		0	0	0	0	0	0	0
1763	9130218O11Rik		0.164	-0.704	1.376	0.509	-0.868	-0.54	1.885		0.552746	0.002254	5e-06	0.017431	0.012511	0.051836	6e-06		0	0	-1	0	0	0	1
1764	9130221H12Rik		-0.043	0.444	-0.27	0.217	0.487	0.401	-0.053		0.892447	0.017642	0.090328	0.244884	0.091013	0.108599	0.824594		0	0	0	0	0	0	0
1765	9130223C08Rik		0.204	0.193	-0.198	-0.209	-0.011	0.397	-0.406		0.249229	0.11273	0.080239	0.115502	0.967567	0.034986	0.016092		0	0	0	0	0	0	0
1766	9130227C08Rik		0.024	0.161	-0.308	-0.171	0.137	0.186	-0.479		0.952109	0.437911	0.106011	0.459187	0.724918	0.540025	0.075954		0	0	0	0	0	0	0
1767	9130227N12Rik		0.248	-0.481	0.749	0.021	-0.729	-0.233	0.77		0.440417	0.035868	0.001883	0.943572	0.05163	0.462808	0.012135		0	0	0	0	0	0	0
1768	9130230N09Rik		-0.358	-0.206	-0.263	-0.111	0.152	-0.564	-0.374		0.055401	0.085819	0.02342	0.398799	0.457149	0.006484	0.022119		0	0	0	0	0	0	0
1769	9130404D08Rik		0.137	-0.084	0.013	-0.208	-0.221	0.054	-0.194		0.353011	0.407445	0.898762	0.063381	0.188475	0.72747	0.134439		0	0	0	0	0	0	0
1770	9130404D14Rik		0.16	-0.087	0.315	0.068	-0.247	0.073	0.384		0.51815	0.612276	0.044408	0.732702	0.378808	0.775062	0.076333		0	0	0	0	0	0	0
1771	9130409I23Rik		0.109	0.232	-0.597	-0.474	0.123	0.341	-1.071		0.740991	0.249467	0.004995	0.038487	0.749002	0.242189	0.001029		0	0	0	0	0	0	-1
1772	9130415E20Rik		-0.271	-0.132	0.142	0.281	0.139	-0.402	0.424		0.368554	0.527816	0.450327	0.203985	0.716135	0.17018	0.108952		0	0	0	0	0	0	0
1773	9130422G05Rik		-0.302	-0.518	-0.297	-0.513	-0.216	-0.82	-0.811		0.321419	0.021186	0.120443	0.030288	0.558061	0.01565	0.00701		0	0	0	0	0	0	0
1774	9130422H11Rik		0.012	-0.292	0.938	0.634	-0.304	-0.281	1.571		0.978779	0.160056	0.000296	0.011305	0.391826	0.350801	7.6e-05		0	0	0	0	0	0	1
1775	9130427A09Rik		0.092	-0.052	-0.063	-0.207	-0.144	0.04	-0.27		0.743184	0.783988	0.706832	0.271693	0.645191	0.889167	0.224105		0	0	0	0	0	0	0
1776	9230101D24Rik		-0.098	-0.298	0.124	-0.076	-0.2	-0.397	0.048		0.749257	0.114351	0.4781	0.740906	0.549493	0.144837	0.855713		0	0	0	0	0	0	0
1777	9230101K24Rik		-0.017	0.182	-0.243	-0.043	0.199	0.166	-0.286		0.965257	0.327992	0.15673	0.858185	0.547261	0.546486	0.232852		0	0	0	0	0	0	0
1778	9230102G06Rik		-0.225	-0.53	1.011	0.706	-0.305	-0.755	1.717		0.368878	0.006953	3.3e-05	0.001783	0.278494	0.008872	7e-06		0	0	-1	0	0	0	1
1779	9230110M18Rik		0.059	-0.646	-0.008	-0.714	-0.706	-0.587	-0.722		0.837108	0.002091	0.965193	0.001464	0.020288	0.025321	0.003682		0	0	0	0	0	0	0
1780	9230112E08Rik		-0.211	-0.242	0.112	0.08	-0.031	-0.453	0.192		0.232068	0.051985	0.312001	0.561253	0.90539	0.019647	0.214322		0	0	0	0	0	0	0
1781	9230115A19Rik		-0.408	-0.542	-0.063	-0.197	-0.134	-0.951	-0.26		0.116316	0.007174	0.708474	0.302184	0.674613	0.003254	0.245417		0	0	0	0	0	0	0
1782	9230117N10Rik		-0.083	-0.145	0.297	0.236	-0.061	-0.228	0.532		0.814315	0.495639	0.123517	0.302815	0.892068	0.453847	0.054463		0	0	0	0	0	0	0
1783	9330112E13Rik		-0.245	-0.216	0.029	0.058	0.028	-0.461	0.087		0.1977	0.093177	0.816554	0.706821	0.918766	0.023578	0.610719		0	0	0	0	0	0	0
1784	9330129D05Rik		0.149	0.265	-0.231	-0.115	0.116	0.414	-0.347		0.718509	0.299831	0.324896	0.707417	0.822006	0.260236	0.292352		0	0	0	0	0	0	0
1785	9330132E09Rik		-0.127	-0.27	0.024	-0.118	-0.143	-0.396	-0.094		0.363122	0.011049	0.792589	0.249782	0.372625	0.011765	0.445138		0	0	0	0	0	0	0
1786	9330134C04Rik		-0.075	0.105	-0.122	0.057	0.18	0.03	-0.065		0.705015	0.390491	0.272765	0.694423	0.38589	0.881544	0.694887		0	0	0	0	0	0	0
1787	9330147J08Rik		0.058	0.092	-0.274	-0.239	0.035	0.15	-0.513		0.74184	0.393631	0.011411	0.047552	0.881298	0.332426	0.002074		0	0	0	0	0	0	0
1788	9330155C01Rik		-0.184	0.115	0.472	0.771	0.299	-0.069	1.243		0.554354	0.589495	0.019996	0.003483	0.393705	0.834642	0.000402		0	0	0	0	0	0	1
1789	9330161C17Rik		-0.207	0.173	-0.161	0.22	0.38	-0.034	0.059		0.151873	0.077358	0.074747	0.043351	0.027992	0.826158	0.650384		0	0	0	0	0	0	0
1790	9330174H21Rik		0.076	-0.148	0.086	-0.138	-0.224	-0.072	-0.051		0.797942	0.400492	0.603768	0.484073	0.456534	0.793029	0.832907		0	0	0	0	0	0	0
1791	9330175B01Rik		0.298	-0.171	0.28	-0.189	-0.47	0.127	0.091		0.111006	0.169152	0.021788	0.163816	0.034042	0.487268	0.584014		0	0	0	0	0	0	0
1792	9330177P20Rik		-0.042	-0.092	0.093	0.043	-0.05	-0.134	0.136		0.833694	0.429288	0.379687	0.763083	0.830094	0.423295	0.361625		0	0	0	0	0	0	0
1793	9330180L10Rik		-0.362	0.255	-0.693	-0.076	0.617	-0.106	-0.77		0.147334	0.126434	0.000519	0.70235	0.036643	0.672499	0.002592		0	0	0	0	0	0	0
1794	9330185J12Rik		-0.228	-0.181	-0.2	-0.153	0.047	-0.409	-0.352		0.472438	0.399086	0.307854	0.528735	0.919679	0.182676	0.198991		0	0	0	0	0	0	0
1795	9430002A10Rik		-0.042	0.057	0.031	0.13	0.099	0.016	0.161		0.814295	0.594871	0.76073	0.25249	0.596899	0.929584	0.229549		0	0	0	0	0	0	0
1796	9430003J03Rik		-0.225	0.036	-0.32	-0.058	0.262	-0.189	-0.378		0.244723	0.801939	0.014937	0.715235	0.235437	0.319344	0.034411		0	0	0	0	0	0	0
1797	9430006C24Rik		0.327	0.209	-0.071	-0.189	-0.118	0.536	-0.26		0.065516	0.073848	0.508807	0.13154	0.563587	0.007095	0.083663		0	0	0	0	0	0	0
1798	9430008C03Rik		0.585	-1.019	2.245	0.641	-1.604	-0.435	2.887		0.01607	5.2e-05	0	0.001061	0.000256	0.044964	0		0	-1	-1	0	1	0	1
1799	9430010O03Rik		-0.195	-0.16	0.304	0.339	0.035	-0.355	0.644		0.316992	0.224264	0.019422	0.025776	0.90464	0.07185	0.001841		0	0	0	0	0	0	0
1800	9430016H08Rik		-0.121	-0.105	0.16	0.176	0.016	-0.226	0.335		0.532364	0.418623	0.175458	0.207492	0.95549	0.222031	0.049911		0	0	0	0	0	0	0
1801	9430019C24Rik		0.156	0.312	-0.084	0.072	0.156	0.469	-0.011		0.513959	0.058193	0.579842	0.70637	0.585978	0.053474	0.958637		0	0	0	0	0	0	0
1802	9430023L20Rik		0.273	0.179	-0.398	-0.492	-0.094	0.453	-0.89		0.242956	0.258836	0.012803	0.010288	0.756356	0.059538	0.000706		0	0	0	0	0	0	0
1803	9430023P16Rik		0.058	-0.282	0.384	0.044	-0.34	-0.225	0.427		0.784854	0.033167	0.003974	0.777211	0.105974	0.211983	0.014815		0	0	0	0	0	0	0
1804	9430024O13Rik		0.07	-0.112	0.051	-0.131	-0.182	-0.042	-0.08		0.865862	0.644016	0.825279	0.628808	0.666681	0.914551	0.802974		0	0	0	0	0	0	0
1805	9430029K10Rik		0.098	-0.013	-0.179	-0.29	-0.111	0.084	-0.469		0.593366	0.923054	0.104529	0.032258	0.603689	0.637391	0.006719		0	0	0	0	0	0	0
1806	9430029L20Rik		-0.348	0.236	-0.897	-0.313	0.584	-0.112	-1.21		0.178859	0.16999	9.9e-05	0.100019	0.049874	0.667875	0.000131		0	0	0	0	0	0	-1
1807	9430029P12Rik		0.083	-0.452	0.56	0.025	-0.535	-0.37	0.584		0.770575	0.015837	0.002571	0.914527	0.064481	0.13457	0.014432		0	0	0	0	0	0	0
1808	9430034D17Rik		-0.25	-0.093	-0.215	-0.058	0.157	-0.343	-0.272		0.118587	0.388923	0.03673	0.648622	0.389247	0.038571	0.055533		0	0	0	0	0	0	0
1809	9430036F11Rik		-0.24	-0.108	-0.15	-0.018	0.131	-0.348	-0.168		0.30121	0.501631	0.30026	0.931035	0.645538	0.12929	0.411701		0	0	0	0	0	0	0
1810	9430038I01Rik		0.191	0.348	-0.219	-0.062	0.157	0.538	-0.281		0.375526	0.025927	0.104465	0.726695	0.542163	0.021316	0.135749		0	0	0	0	0	0	0
1811	9430040K09Rik		0.142	0.192	0.047	0.097	0.049	0.334	0.144		0.438962	0.123954	0.694491	0.489522	0.845429	0.071319	0.371959		0	0	0	0	0	0	0
1812	9430043O10Rik		0.763	0.763	-0.532	-0.533	-0.001	1.526	-1.065		0.01607	0.001556	0.005807	0.015059	0.999391	0.000389	0.000566		0	0	0	0	0	1	-1
1813	9430048B09Rik		-0.266	-0.067	-0.206	-0.006	0.199	-0.333	-0.212		0.113826	0.564027	0.053597	0.966565	0.289203	0.05199	0.14533		0	0	0	0	0	0	0
1814	9430049I24Rik		0.476	-0.025	0.16	-0.34	-0.501	0.451	-0.18		0.01967	0.860533	0.159474	0.019032	0.025469	0.023064	0.259706		0	0	0	0	0	0	0
1815	9430052C07Rik		0.304	-0.151	0.447	-0.008	-0.455	0.153	0.439		0.403247	0.552374	0.055469	0.982833	0.268687	0.682554	0.167975		0	0	0	0	0	0	0
1816	9430057O19Rik		0.031	-0.109	0.077	-0.063	-0.14	-0.078	0.014		0.87722	0.333463	0.460372	0.633518	0.470844	0.645853	0.927749		0	0	0	0	0	0	0
1817	9430063L05Rik		-0.124	-0.358	0.207	-0.026	-0.233	-0.482	0.181		0.589652	0.026305	0.134278	0.897745	0.359205	0.037905	0.350905		0	0	0	0	0	0	0
1818	9430065L19Rik		0.313	-0.532	0.712	-0.132	-0.845	-0.218	0.58		0.077826	0.000845	2.7e-05	0.299498	0.001509	0.191111	0.001534		0	0	0	0	0	0	0
1819	9430068D06Rik		0.079	0.104	-0.077	-0.052	0.026	0.183	-0.129		0.757127	0.507611	0.597373	0.788682	0.941344	0.413681	0.525564		0	0	0	0	0	0	0
1820	9430077A04Rik		0.016	0.131	-0.123	-0.008	0.115	0.147	-0.131		0.941023	0.23825	0.228539	0.956837	0.562716	0.362051	0.363248		0	0	0	0	0	0	0
1821	9430077D24Rik		0.112	-0.347	0.316	-0.142	-0.458	-0.235	0.174		0.759313	0.118909	0.122325	0.579251	0.216055	0.467557	0.551357		0	0	0	0	0	0	0
1822	9430079M16Rik		-0.017	-0.222	0.409	0.204	-0.206	-0.239	0.613		0.954438	0.134855	0.007361	0.206516	0.416791	0.262828	0.005102		0	0	0	0	0	0	0
1823	9430080K19Rik		0.415	-0.072	0.47	-0.017	-0.487	0.344	0.453		0.165546	0.741202	0.017222	0.949738	0.143973	0.231784	0.082921		0	0	0	0	0	0	0
1824	9430081H08Rik		-0.06	-0.053	0.239	0.246	0.007	-0.113	0.485		0.834252	0.772241	0.119784	0.172317	0.984045	0.651336	0.031411		0	0	0	0	0	0	0
1825	9430088F20		0.138	0.194	0.486	0.541	0.055	0.332	1.027		0.578401	0.233764	0.004769	0.006949	0.872804	0.158937	0.000295		0	0	0	0	0	0	1
1826	9430088N01Rik		-0.128	0.024	-0.179	-0.027	0.152	-0.104	-0.206		0.500266	0.8677	0.126995	0.869976	0.492331	0.5827	0.206355		0	0	0	0	0	0	0
1827	9430091F09Rik		-0.146	-0.121	0.265	0.29	0.025	-0.267	0.555		0.690093	0.605669	0.200351	0.238467	0.962044	0.414179	0.062799		0	0	0	0	0	0	0
1828	9430093I07Rik		-0.004	0.258	-0.284	-0.022	0.262	0.255	-0.307		0.985506	0.015334	0.005069	0.859232	0.105974	0.07578	0.021358		0	0	0	0	0	0	0
1829	9430098E02Rik		-0.002	0.252	-0.466	-0.211	0.254	0.25	-0.677		0.997339	0.473228	0.143422	0.599782	0.691533	0.630556	0.130633		0	0	0	0	0	0	0
1830	9530005P22Rik		-0.024	-0.013	-0.031	-0.02	0.011	-0.036	-0.051		0.923775	0.932114	0.812886	0.910466	0.970233	0.864419	0.778692		0	0	0	0	0	0	0
1831	9530008L14Rik		0.019	0.332	-0.68	-0.367	0.313	0.35	-1.047		0.954673	0.053163	0.000574	0.049234	0.257894	0.14432	0.000287		0	0	0	0	0	0	-1
1832	9530013D10Rik		0.016	-0.189	0.157	-0.048	-0.205	-0.174	0.109		0.950446	0.13826	0.180504	0.759836	0.341176	0.345014	0.517703		0	0	0	0	0	0	0
1833	9530013L07Rik		0.066	-0.128	0.448	0.254	-0.194	-0.062	0.701		0.735966	0.28523	0.001118	0.058754	0.337709	0.734892	0.000507		0	0	0	0	0	0	0
1834	9530015I07Rik		0.012	0.314	0.054	0.356	0.301	0.326	0.41		0.969175	0.049408	0.716535	0.040715	0.241806	0.142863	0.046273		0	0	0	0	0	0	0
1835	9530020G05Rik		-0.118	0.059	-0.159	0.018	0.177	-0.059	-0.14		0.534531	0.65517	0.168619	0.914527	0.408363	0.760011	0.389079		0	0	0	0	0	0	0
1836	9530023M17Rik		-0.418	-0.187	-0.089	0.143	0.232	-0.605	0.054		0.113826	0.291994	0.597131	0.473539	0.445607	0.029515	0.826163		0	0	0	0	0	0	0
1837	9530027K23Rik		0.149	0.25	-0.007	0.095	0.101	0.4	0.088		0.310061	0.021059	0.951946	0.393483	0.570208	0.015005	0.502526		0	0	0	0	0	0	0
1838	9530046H09Rik		0.097	0.226	-0.296	-0.167	0.129	0.323	-0.463		0.578401	0.057577	0.011052	0.181794	0.527207	0.062135	0.006033		0	0	0	0	0	0	0
1839	9530048I18Rik		0.083	-0.14	0.059	-0.164	-0.223	-0.057	-0.105		0.736865	0.358143	0.686534	0.328384	0.388759	0.811477	0.607146		0	0	0	0	0	0	0
1840	9530051E16Rik		-0.175	-0.474	0.32	0.021	-0.299	-0.648	0.341		0.270739	0.001152	0.005094	0.885035	0.10186	0.002141	0.022751		0	0	0	0	0	0	0
1841	9530051K01Rik		-0.866	-0.976	0.316	0.206	-0.11	-1.842	0.522		0.01967	0.001205	0.129496	0.415018	0.806028	0.000404	0.078274		0	0	0	0	0	-1	0
1842	9530053J19Rik		-0.616	0.01	-0.675	-0.048	0.626	-0.606	-0.723		0.242956	0.98028	0.047986	0.921681	0.296456	0.241823	0.120956		0	0	0	0	0	0	0
1843	9530058B02Rik		0.185	0.907	-1.666	-0.944	0.722	1.092	-2.61		0.640717	0.003219	1.5e-05	0.003373	0.088511	0.010126	6e-06		0	0	1	0	0	1	-1
1844	9530064J02		-0.303	0.717	0.039	1.06	1.021	0.414	1.099		0.264095	0.002322	0.834071	0.000228	0.006591	0.127598	0.000481		0	0	0	-1	-1	0	1
1845	9530066K23Rik		-0.207	-0.254	0.056	0.009	-0.047	-0.462	0.065		0.282922	0.061527	0.658634	0.958147	0.867242	0.026909	0.717857		0	0	0	0	0	0	0
1846	9530068E07Rik		0.187	-0.131	0.353	0.035	-0.318	0.056	0.389		0.374888	0.358574	0.013094	0.846359	0.18072	0.803079	0.04158		0	0	0	0	0	0	0
1847	9530077A17Rik		0.217	0.186	-0.183	-0.214	-0.031	0.404	-0.397		0.392336	0.27923	0.247711	0.256501	0.936021	0.109792	0.07985		0	0	0	0	0	0	0
1848	9530077C05Rik		0.203	-0.571	1.152	0.379	-0.773	-0.368	1.531		0.428207	0.005334	1.4e-05	0.05165	0.016465	0.142299	2.1e-05		0	0	-1	0	0	0	1
1849	9530081N05Rik		0.159	0.602	-0.419	0.025	0.443	0.761	-0.394		0.554136	0.004604	0.017191	0.918531	0.135577	0.010848	0.089799		0	0	0	0	0	0	0
1850	9530082I15Rik		-0.146	-0.192	-0.169	-0.215	-0.046	-0.338	-0.384		0.578401	0.264115	0.285823	0.254123	0.903284	0.174	0.08925		0	0	0	0	0	0	0
1851	9530090G24Rik		0.085	-0.719	1.229	0.426	-0.804	-0.634	1.655		0.639051	0.000116	0	0.003546	0.001817	0.003032	0		0	0	-1	0	0	0	1
1852	9530095P18Rik		0.085	0.492	-0.897	-0.49	0.407	0.577	-1.387		0.680743	0.002229	9e-06	0.002942	0.060915	0.008382	4e-06		0	0	0	0	0	0	-1
1853	9626100_15		-0.24	-0.243	0.141	0.138	-0.003	-0.483	0.279		0.227964	0.077935	0.255303	0.356754	0.992749	0.024964	0.112165		0	0	0	0	0	0	0
1854	9626100_224		-0.066	-0.209	0.09	-0.054	-0.143	-0.275	0.036		0.85086	0.292746	0.637434	0.832229	0.697853	0.336158	0.89902		0	0	0	0	0	0	0
1855	9626958_317		-0.094	-0.058	-0.012	0.024	0.036	-0.152	0.012		0.708902	0.729179	0.943705	0.909142	0.914947	0.504138	0.954163		0	0	0	0	0	0	0
1856	9627219_371		0.033	-0.133	-0.017	-0.183	-0.166	-0.1	-0.2		0.905893	0.373875	0.913247	0.259691	0.526885	0.656644	0.296624		0	0	0	0	0	0	0
1857	9630002H22Rik		-0.11	-0.209	-0.109	-0.209	-0.1	-0.319	-0.319		0.553566	0.090414	0.329778	0.118217	0.653278	0.078451	0.050236		0	0	0	0	0	0	0
1858	9630007E23Rik		0.056	0.044	-0.349	-0.361	-0.012	0.1	-0.709		0.866793	0.832423	0.048341	0.079783	0.976308	0.726124	0.00815		0	0	0	0	0	0	0
1859	9630009A08Rik		0.011	-0.052	0	-0.062	-0.063	-0.041	-0.062		0.97258	0.752284	0.998444	0.732564	0.836891	0.868719	0.76312		0	0	0	0	0	0	0
1860	9630009L01Rik		-0.098	-0.385	0.252	-0.035	-0.287	-0.484	0.218		0.621329	0.008443	0.038871	0.83227	0.178533	0.019131	0.185433		0	0	0	0	0	0	0
1861	9630011N22Rik		-0.058	-0.062	0.036	0.032	-0.004	-0.12	0.067		0.763462	0.611931	0.755084	0.83029	0.990713	0.48473	0.669255		0	0	0	0	0	0	0
1862	9630013B04Rik		-0.242	-0.15	-0.19	-0.098	0.093	-0.392	-0.288		0.072292	0.091579	0.025551	0.309471	0.552217	0.008853	0.017945		0	0	0	0	0	0	0
1863	9630015D15Rik		0.221	0.798	-1.122	-0.546	0.577	1.019	-1.668		0.469266	0.002201	6.9e-05	0.022175	0.09596	0.005267	4.2e-05		0	0	1	0	0	1	-1
1864	9630021O20Rik		0.308	0.126	-0.121	-0.303	-0.182	0.434	-0.425		0.070069	0.252784	0.231587	0.019064	0.32857	0.016256	0.007853		0	0	0	0	0	0	0
1865	9630025B04Rik		-0.104	0.208	-0.176	0.136	0.312	0.103	-0.04		0.612666	0.118923	0.149339	0.352991	0.159341	0.600253	0.830622		0	0	0	0	0	0	0
1866	9630025G02Rik		0.046	0.135	0.058	0.147	0.089	0.181	0.205		0.812819	0.232073	0.588858	0.233303	0.666991	0.268889	0.160589		0	0	0	0	0	0	0
1867	9630025H16Rik		-0.002	0.193	-0.253	-0.058	0.195	0.191	-0.31		0.995999	0.275328	0.123165	0.795158	0.533817	0.461419	0.17414		0	0	0	0	0	0	0
1868	9630027A13Rik		-0.108	0.032	0.17	0.31	0.14	-0.075	0.481		0.505488	0.786845	0.090409	0.015286	0.452448	0.643005	0.003287		0	0	0	0	0	0	0
1869	9630028B13Rik		-0.051	-0.333	0.158	-0.124	-0.282	-0.384	0.034		0.795554	0.010784	0.138823	0.33115	0.144597	0.033561	0.83387		0	0	0	0	0	0	0
1870	9630028G16Rik		-0.022	0.019	-0.065	-0.024	0.041	-0.003	-0.089		0.940433	0.912982	0.656972	0.910305	0.901202	0.992347	0.668692		0	0	0	0	0	0	0
1871	9630032J03Rik		0.494	-0.159	0.416	-0.237	-0.653	0.335	0.179		0.048776	0.314169	0.009672	0.168735	0.023272	0.143582	0.381717		0	0	0	0	0	0	0
1872	9630036G15Rik		-0.015	-0.055	0.077	0.037	-0.039	-0.07	0.114		0.954074	0.70898	0.550396	0.831146	0.894246	0.737656	0.526882		0	0	0	0	0	0	0
1873	9630037P07Rik		-0.324	-0.148	-0.042	0.134	0.176	-0.472	0.092		0.063662	0.183838	0.698424	0.27312	0.352795	0.0116	0.533423		0	0	0	0	0	0	0
1874	9630044E13Rik		-0.18	-0.336	0.296	0.14	-0.156	-0.516	0.435		0.43194	0.038987	0.044612	0.420526	0.571638	0.032688	0.036992		0	0	0	0	0	0	0
1875	9630046K23Rik		0.036	0.026	0.03	0.019	-0.011	0.062	0.049		0.915044	0.901193	0.869444	0.936063	0.979303	0.827996	0.84454		0	0	0	0	0	0	0
1876	9630050M13Rik		0.015	-0.013	0.029	0.001	-0.028	0.002	0.03		0.950446	0.926121	0.8104	0.996534	0.915668	0.993008	0.861925		0	0	0	0	0	0	0
1877	9630058J23Rik		0.105	0.478	-1.431	-1.058	0.373	0.582	-2.489		0.664094	0.006519	1e-06	5e-05	0.138629	0.017438	0		0	0	1	1	0	0	-1
1878	9830118G07Rik		0.092	0.055	-0.221	-0.258	-0.037	0.147	-0.479		0.663208	0.695406	0.073444	0.0777	0.898551	0.44396	0.010715		0	0	0	0	0	0	0
1879	9830124H08Rik		-0.104	-0.216	-0.349	-0.462	-0.113	-0.32	-0.811		0.710997	0.206877	0.034955	0.020976	0.728754	0.196492	0.002289		0	0	0	0	0	0	0
1880	9830132G07Rik		-0.075	-0.206	0.096	-0.036	-0.131	-0.281	0.06		0.696235	0.084453	0.376231	0.811674	0.526885	0.103824	0.706799		0	0	0	0	0	0	0
1881	9830134C10Rik		0.116	0.122	0.098	0.104	0.006	0.238	0.203		0.473894	0.261702	0.326095	0.388737	0.981544	0.132887	0.150311		0	0	0	0	0	0	0
1882	9830134K01Rik		0.005	0.26	0.187	0.443	0.255	0.265	0.63		0.993356	0.236367	0.356056	0.070996	0.50946	0.407893	0.034897		0	0	0	0	0	0	0
1883	9830139D05Rik		0.1	0.014	0.122	0.037	-0.086	0.114	0.159		0.597701	0.921163	0.277748	0.813326	0.710877	0.527382	0.314983		0	0	0	0	0	0	0
1884	9830141K10Rik		-0.341	-0.048	-0.361	-0.068	0.293	-0.388	-0.428		0.251284	0.832542	0.059354	0.789388	0.396239	0.183493	0.10472		0	0	0	0	0	0	0
1885	9830148G24Rik		-0.041	0.618	-0.005	0.654	0.659	0.578	0.649		0.931971	0.022179	0.984807	0.023484	0.116096	0.113543	0.051193		0	0	0	0	0	0	0
1886	9830165L15Rik		-0.097	-0.373	0.149	-0.127	-0.276	-0.471	0.023		0.726374	0.03819	0.342835	0.51489	0.338894	0.066419	0.924356		0	0	0	0	0	0	0
1887	9830166G06Rik		0.248	-0.301	0.629	0.081	-0.549	-0.053	0.71		0.362547	0.104562	0.002001	0.715678	0.078216	0.859266	0.007654		0	0	0	0	0	0	0
1888	9830169E20Rik		0.005	0.144	0.359	0.498	0.14	0.149	0.857		0.983418	0.168733	0.002024	0.000783	0.438187	0.323531	4e-05		0	0	0	0	0	0	0
1889	9930004G02Rik		0.165	0.931	-0.922	-0.155	0.767	1.096	-1.078		0.706515	0.004124	0.001988	0.622536	0.091013	0.01376	0.006194		0	0	0	0	0	1	-1
1890	9930013B11Rik		-0.12	-0.578	0.813	0.356	-0.457	-0.698	1.169		0.563436	0.001418	3.7e-05	0.025015	0.053436	0.004713	2.9e-05		0	0	0	0	0	0	1
1891	9930022F21Rik		-0.137	0.182	0.317	0.635	0.318	0.045	0.951		0.51948	0.196312	0.021837	0.001101	0.17723	0.843472	0.000174		0	0	0	0	0	0	0
1892	9930024G20Rik		-0.012	-0.172	0.074	-0.087	-0.16	-0.185	-0.013		0.97258	0.294018	0.638388	0.656173	0.585978	0.44071	0.95567		0	0	0	0	0	0	0
1893	9930031P18Rik		0.41	0.059	0.062	-0.29	-0.351	0.469	-0.228		0.204989	0.806369	0.773359	0.221244	0.337967	0.137231	0.420101		0	0	0	0	0	0	0
1894	9930032E18Rik		-0.138	0.095	-0.703	-0.471	0.232	-0.043	-1.174		0.501503	0.499271	0.000112	0.005877	0.313421	0.846263	2.7e-05		0	0	0	0	0	0	-1
1895	9930033H14Rik		0.139	-0.107	0.219	-0.028	-0.246	0.032	0.191		0.42048	0.360183	0.048696	0.856124	0.207761	0.869774	0.204002		0	0	0	0	0	0	0
1896	9930039L23Rik		0.213	0.537	-0.953	-0.629	0.324	0.75	-1.581		0.332102	0.003226	1.9e-05	0.001665	0.193012	0.004826	5e-06		0	0	0	0	0	0	-1
1897	9930105H17Rik		0.331	0.099	0.391	0.159	-0.232	0.43	0.55		0.438962	0.754616	0.141544	0.640302	0.6597	0.302034	0.141088		0	0	0	0	0	0	0
1898	9930108O06Rik		0.751	0.219	-0.272	-0.804	-0.533	0.97	-1.076		0.132595	0.523414	0.376696	0.034345	0.34563	0.055512	0.019931		0	0	0	0	0	0	-1
1899	9930116P15Rik		-0.194	-0.42	0.372	0.146	-0.227	-0.614	0.518		0.244723	0.002765	0.002591	0.238474	0.232387	0.003432	0.002771		0	0	0	0	0	0	0
1900	9930122J16Rik		-0.165	-0.356	0.452	0.26	-0.191	-0.52	0.712		0.507349	0.041196	0.008091	0.151205	0.51167	0.042058	0.004137		0	0	0	0	0	0	0
1901	a		0.698	0.83	0.234	0.366	0.132	1.529	0.6		0.264095	0.061028	0.563698	0.449073	0.887514	0.025205	0.278575		0	0	0	0	0	1	0
1902	A030001L21Rik		0.357	-0.242	0.241	-0.357	-0.599	0.115	-0.116		0.065516	0.060675	0.042872	0.015614	0.012174	0.532221	0.479336		0	0	0	0	0	0	0
1903	A030007D23Rik		-0.081	-0.365	0.861	0.577	-0.284	-0.446	1.437		0.847335	0.128153	0.001433	0.034214	0.49521	0.195317	0.000414		0	0	0	0	0	0	1
1904	A030007L17Rik		-0.08	0.202	-0.09	0.192	0.283	0.122	0.102		0.796591	0.270013	0.605942	0.344269	0.366117	0.661719	0.682161		0	0	0	0	0	0	0
1905	A030010B05Rik		-0.185	-0.09	-0.183	-0.088	0.096	-0.275	-0.271		0.28392	0.45299	0.095517	0.513527	0.657249	0.111291	0.080423		0	0	0	0	0	0	0
1906	A030011A13Rik		0.134	-0.134	0.227	-0.041	-0.268	0	0.186		0.573595	0.39582	0.117926	0.837884	0.307263	0.999369	0.360206		0	0	0	0	0	0	0
1907	A030012M09Rik		-0.271	0.127	-0.902	-0.504	0.398	-0.144	-1.406		0.377852	0.552268	0.000383	0.033231	0.252186	0.645853	0.000172		0	0	0	0	0	0	-1
1908	A130004B21Rik		-0.096	-0.088	0	0.008	0.008	-0.185	0.008		0.563667	0.427898	0.998827	0.957741	0.973815	0.245416	0.959451		0	0	0	0	0	0	0
1909	A130010C12Rik		0.679	0.26	0.42	0.002	-0.419	0.939	0.422		0.004947	0.044758	0.002144	0.992307	0.050966	0.000626	0.015262		0	0	0	0	0	0	0
1910	A130010J15Rik		-0.164	0.282	-0.443	0.003	0.446	0.118	-0.44		0.387641	0.037569	0.001922	0.987414	0.045674	0.533682	0.014848		0	0	0	0	0	0	0
1911	A130017C09Rik		0.177	-0.233	-0.105	-0.515	-0.411	-0.056	-0.62		0.570836	0.256747	0.592758	0.029302	0.234028	0.869786	0.027703		0	0	0	0	0	0	0
1912	A130019H11Rik		-0.141	-0.427	0.587	0.301	-0.286	-0.568	0.889		0.531223	0.011017	0.000771	0.069349	0.251454	0.018809	0.000442		0	0	0	0	0	0	0
1913	A130022A09Rik		0.183	0.418	-0.584	-0.349	0.235	0.6	-0.933		0.689063	0.137489	0.031374	0.255563	0.644064	0.140368	0.017164		0	0	0	0	0	0	0
1914	A130023A14Rik		-0.012	0.03	-0.062	-0.02	0.042	0.018	-0.082		0.966382	0.838888	0.62558	0.912221	0.884169	0.935196	0.64911		0	0	0	0	0	0	0
1915	A130026C10Rik		0.141	-0.421	0.439	-0.123	-0.562	-0.28	0.316		0.518925	0.010434	0.004356	0.452943	0.030269	0.180996	0.09527		0	0	0	0	0	0	0
1916	A130029H05Rik		-0.15	-0.006	0.335	0.479	0.144	-0.157	0.814		0.445347	0.967145	0.012181	0.00432	0.541148	0.416488	0.000359		0	0	0	0	0	0	0
1917	A130032P05Rik		-0.011	-0.083	-0.074	-0.145	-0.071	-0.094	-0.219		0.964805	0.505781	0.518382	0.27445	0.758074	0.605443	0.163331		0	0	0	0	0	0	0
1918	A130042E20Rik		-0.023	-0.097	0.154	0.08	-0.074	-0.12	0.233		0.922361	0.429554	0.168059	0.570535	0.748818	0.502136	0.138089		0	0	0	0	0	0	0
1919	A130049L09Rik		0.018	-0.265	0.131	-0.153	-0.283	-0.247	-0.022		0.923618	0.016956	0.159192	0.16554	0.09559	0.096607	0.878288		0	0	0	0	0	0	0
1920	A130052C08Rik		0.069	0.161	-0.262	-0.169	0.092	0.23	-0.431		0.777747	0.265993	0.056329	0.286795	0.737113	0.272501	0.029344		0	0	0	0	0	0	0
1921	A130052D22		-0.186	0.391	-0.173	0.403	0.577	0.205	0.23		0.622172	0.10732	0.437099	0.125917	0.152414	0.564645	0.466403		0	0	0	0	0	0	0
1922	A130053G17Rik		0.003	-0.282	0.236	-0.048	-0.284	-0.279	0.189		0.992905	0.02513	0.035128	0.738164	0.145064	0.10332	0.208797		0	0	0	0	0	0	0
1923	A130062D16Rik		0.177	-0.135	0.112	-0.2	-0.311	0.042	-0.088		0.540508	0.490305	0.533666	0.346539	0.33499	0.894698	0.738671		0	0	0	0	0	0	0
1924	A130064K07Rik		0.048	-0.041	-0.126	-0.215	-0.089	0.008	-0.342		0.848425	0.796997	0.339029	0.168732	0.745364	0.975266	0.071035		0	0	0	0	0	0	0
1925	A130064M08Rik		0.04	-0.18	0.124	-0.096	-0.22	-0.14	0.028		0.843897	0.120376	0.241896	0.460692	0.254979	0.400934	0.864295		0	0	0	0	0	0	0
1926	A130070G01Rik		0.38	-0.025	0.372	-0.034	-0.406	0.355	0.338		0.095547	0.882033	0.013021	0.860149	0.105805	0.104724	0.084293		0	0	0	0	0	0	0
1927	A130072J07		0.093	-0.357	0.607	0.156	-0.45	-0.264	0.763		0.709636	0.029491	0.00077	0.358975	0.08304	0.234605	0.001634		0	0	0	0	0	0	0
1928	A130072J07Rik		0.289	-0.168	0.458	0.001	-0.457	0.121	0.459		0.161594	0.220819	0.002385	0.996534	0.053395	0.549002	0.01671		0	0	0	0	0	0	0
1929	A130075K23Rik		0.182	-0.084	0.124	-0.142	-0.265	0.098	-0.018		0.308738	0.499582	0.26627	0.286699	0.191367	0.585921	0.916528		0	0	0	0	0	0	0
1930	A130082N24Rik		-0.021	0.059	-0.136	-0.056	0.08	0.038	-0.192		0.91905	0.593717	0.165826	0.656769	0.685853	0.821726	0.16352		0	0	0	0	0	0	0
1931	A130086G11Rik		0.29	-0.327	0.4	-0.217	-0.617	-0.036	0.183		0.316026	0.099814	0.03436	0.314817	0.064774	0.912981	0.477699		0	0	0	0	0	0	0
1932	A130092J06Rik		-0.248	0.506	-0.197	0.558	0.755	0.258	0.362		0.341827	0.011006	0.225278	0.009154	0.020288	0.310893	0.115207		0	0	0	0	0	0	0
1933	A130096D14Rik		-0.26	-0.038	-0.513	-0.291	0.222	-0.297	-0.804		0.380714	0.868914	0.011285	0.18193	0.531692	0.303393	0.006124		0	0	0	0	0	0	0
1934	A1bg		1.67	1.934	-0.029	0.236	0.264	3.604	0.207		0.027991	0.001607	0.955297	0.675355	0.770797	0.000601	0.749999		1	1	0	0	0	1	0
1935	A230007F14Rik		-0.508	0.121	-0.647	-0.019	0.628	-0.387	-0.666		0.221006	0.687195	0.019308	0.959996	0.180623	0.338517	0.071673		0	0	0	0	0	0	0
1936	A230013K13Rik		0.307	0.344	-0.462	-0.426	0.037	0.651	-0.888		0.211931	0.046597	0.006967	0.025711	0.918985	0.016256	0.000954		0	0	0	0	0	0	0
1937	A230021I18Rik		0.082	-0.177	0.336	0.077	-0.259	-0.095	0.414		0.814315	0.389971	0.079065	0.75974	0.463667	0.762051	0.119488		0	0	0	0	0	0	0
1938	A230046K03Rik		0.082	-0.494	1.327	0.751	-0.576	-0.413	2.077		0.798749	0.017063	9e-06	0.002384	0.072119	0.132602	4e-06		0	0	-1	0	0	0	1
1939	A230050P20Rik		-0.061	0.836	0.085	0.983	0.898	0.775	1.069		0.888879	0.003963	0.712951	0.001981	0.035024	0.037274	0.003263		0	0	0	0	0	0	1
1940	A230051G13Rik		0.204	-0.125	0.394	0.065	-0.329	0.08	0.459		0.288853	0.344816	0.004599	0.678276	0.135108	0.690429	0.013301		0	0	0	0	0	0	0
1941	A230057M07Rik		0.026	0.708	-0.866	-0.184	0.682	0.734	-1.051		0.94121	0.002267	0.000208	0.364267	0.036183	0.01503	0.000592		0	0	0	0	0	0	-1
1942	A230061N24Rik		0.054	0.042	-0.117	-0.129	-0.012	0.096	-0.246		0.806335	0.766199	0.323514	0.367008	0.967796	0.619864	0.140577		0	0	0	0	0	0	0
1943	A230062G08Rik		0.153	0.289	-0.045	0.09	0.136	0.442	0.045		0.393198	0.026792	0.70041	0.512547	0.526885	0.023279	0.788592		0	0	0	0	0	0	0
1944	A230067E15Rik		0.769	0.371	0.155	-0.243	-0.398	1.14	-0.088		0.033907	0.104525	0.462652	0.330937	0.293524	0.004866	0.777815		0	0	0	0	0	1	0
1945	A230067G21Rik		0.062	-0.153	0.049	-0.166	-0.214	-0.091	-0.117		0.797752	0.278042	0.722264	0.283112	0.371585	0.668023	0.529112		0	0	0	0	0	0	0
1946	A230068D05Rik		-0.175	-0.335	0.57	0.41	-0.16	-0.509	0.98		0.394196	0.025343	0.000579	0.013418	0.511457	0.022518	0.000127		0	0	0	0	0	0	0
1947	A230072I16Rik		-0.082	0.033	-0.239	-0.124	0.115	-0.05	-0.363		0.680841	0.811637	0.043018	0.366251	0.606118	0.798317	0.031175		0	0	0	0	0	0	0
1948	A230075C01Rik		0.079	-0.051	0.121	-0.009	-0.13	0.028	0.112		0.722985	0.732882	0.337978	0.962352	0.599315	0.902547	0.535386		0	0	0	0	0	0	0
1949	A230078D05Rik		-0.008	0.217	-0.107	0.118	0.225	0.208	0.011		0.97258	0.068521	0.315429	0.358306	0.24664	0.212372	0.946122		0	0	0	0	0	0	0
1950	A230090H19Rik		-0.074	0.339	-0.519	-0.105	0.413	0.265	-0.624		0.711326	0.013558	0.000484	0.447542	0.052176	0.138886	0.001422		0	0	0	0	0	0	0
1951	A230102I05Rik		0.125	0.268	-0.075	0.068	0.143	0.393	-0.006		0.401304	0.015959	0.423459	0.554773	0.405376	0.017042	0.96397		0	0	0	0	0	0	0
1952	A230102O09Rik		0.151	-0.2	0.646	0.295	-0.351	-0.049	0.941		0.39779	0.102058	8.3e-05	0.032907	0.086145	0.79659	6.1e-05		0	0	0	0	0	0	0
1953	A230103N10Rik		-0.011	0.257	-0.337	-0.069	0.268	0.245	-0.407		0.965856	0.049906	0.008777	0.639704	0.203569	0.17624	0.019757		0	0	0	0	0	0	0
1954	A230106F01Rik		0.028	-0.213	0.11	-0.132	-0.242	-0.185	-0.023		0.896323	0.073206	0.305887	0.301654	0.215888	0.270227	0.892203		0	0	0	0	0	0	0
1955	A230106J09Rik		0.354	0.856	-0.682	-0.18	0.502	1.21	-0.862		0.292734	0.002673	0.004817	0.486503	0.19125	0.0039	0.008926		0	0	0	0	0	1	0
1956	A230106M15Rik		0.028	-0.11	0.24	0.102	-0.138	-0.082	0.342		0.936725	0.55069	0.146093	0.627746	0.675428	0.765642	0.140779		0	0	0	0	0	0	0
1957	A2m		-0.045	-1	0.981	0.025	-0.955	-1.046	1.006		0.918066	0.001127	0.000418	0.933388	0.022181	0.00799	0.003494		0	-1	0	0	0	-1	1
1958	A330015D16Rik		0.184	0.154	-0.121	-0.152	-0.03	0.338	-0.273		0.237564	0.146489	0.212508	0.188698	0.894785	0.039026	0.053008		0	0	0	0	0	0	0
1959	A330017A19Rik		-0.147	0.243	-0.347	0.043	0.389	0.096	-0.304		0.50699	0.103509	0.017705	0.820074	0.117019	0.666836	0.113256		0	0	0	0	0	0	0
1960	A330021D07Rik		0.16	-0.235	0.253	-0.141	-0.395	-0.074	0.112		0.554204	0.188402	0.125663	0.48291	0.187695	0.790587	0.642914		0	0	0	0	0	0	0
1961	A330021E22Rik		0.34	-0.341	1.148	0.467	-0.681	-0.001	1.616		0.418365	0.2295	0.000653	0.132897	0.152534	0.998683	0.000631		0	0	-1	0	0	0	1
1962	A330042I21Rik		-0.147	-0.138	0.807	0.817	0.009	-0.285	1.624		0.567005	0.421121	0.000197	0.000711	0.980792	0.244371	1.1e-05		0	0	0	0	0	0	1
1963	A330043C08Rik		-0.192	-0.142	-0.101	-0.051	0.05	-0.334	-0.153		0.345669	0.302973	0.42772	0.763931	0.862692	0.098694	0.394356		0	0	0	0	0	0	0
1964	A330046P14Rik		-0.092	-0.113	-0.038	-0.059	-0.021	-0.205	-0.096		0.593366	0.313259	0.729266	0.659151	0.932439	0.204129	0.514004		0	0	0	0	0	0	0
1965	A330057G13Rik		-0.234	-0.856	0.921	0.299	-0.622	-1.09	1.22		0.398033	0.000881	0.000158	0.144496	0.054058	0.002465	0.000234		0	0	0	0	0	-1	1
1966	A330066M24Rik		0.047	0.268	-0.921	-0.7	0.221	0.315	-1.621		0.83916	0.052768	1.1e-05	0.000389	0.326002	0.106707	2e-06		0	0	0	0	0	0	-1
1967	A330072B11Rik		-0.29	-0.68	0.478	0.089	-0.39	-0.97	0.567		0.507296	0.029462	0.080958	0.811594	0.437859	0.033818	0.135496		0	0	0	0	0	0	0
1968	A330080J22Rik		0.003	0.134	-0.543	-0.412	0.131	0.138	-0.955		0.992109	0.300185	0.000494	0.008805	0.57088	0.467557	9.1e-05		0	0	0	0	0	0	0
1969	A330081F11Rik		0.122	0.701	-0.44	0.139	0.579	0.823	-0.302		0.744528	0.007973	0.044224	0.60437	0.131454	0.024544	0.308339		0	0	0	0	0	0	0
1970	A330084E23Rik		0.025	0.24	-0.347	-0.131	0.215	0.265	-0.478		0.950603	0.233764	0.068275	0.573812	0.549493	0.365681	0.072612		0	0	0	0	0	0	0
1971	A330089M16Rik		0.077	-0.252	0.236	-0.093	-0.329	-0.175	0.143		0.682873	0.039935	0.035139	0.480643	0.094025	0.298397	0.341357		0	0	0	0	0	0	0
1972	A330102K04Rik		0.316	0.39	-0.025	0.048	0.074	0.706	0.023		0.466074	0.180774	0.935735	0.903598	0.908243	0.099738	0.954818		0	0	0	0	0	0	0
1973	A330103N21Rik		0.247	0.324	-0.303	-0.226	0.077	0.571	-0.529		0.345931	0.073708	0.069075	0.244539	0.829865	0.037796	0.028928		0	0	0	0	0	0	0
1974	A430005L14Rik		0.071	0.033	0.06	0.022	-0.038	0.105	0.082		0.714924	0.800681	0.601239	0.891865	0.884727	0.554692	0.613092		0	0	0	0	0	0	0
1975	A430023D23Rik		0.022	0.024	-0.099	-0.097	0.002	0.045	-0.195		0.922643	0.859962	0.364837	0.466895	0.99555	0.807928	0.198953		0	0	0	0	0	0	0
1976	A430024H01Rik		0.118	-0.209	0.44	0.113	-0.327	-0.091	0.552		0.497334	0.07765	0.001022	0.383125	0.094695	0.598694	0.002179		0	0	0	0	0	0	0
1977	A430031N04		0.1	-0.016	0.513	0.397	-0.116	0.084	0.91		0.513959	0.89079	0.000128	0.002724	0.517384	0.579484	1.9e-05		0	0	0	0	0	0	0
1978	A430034D21Rik		-0.07	-0.283	-0.001	-0.214	-0.213	-0.353	-0.215		0.800375	0.087305	0.994945	0.22911	0.447323	0.136371	0.306165		0	0	0	0	0	0	0
1979	A430037M23Rik		-0.008	-0.058	0.058	0.007	-0.05	-0.066	0.065		0.983418	0.753747	0.72664	0.97632	0.891626	0.805214	0.782513		0	0	0	0	0	0	0
1980	A430038O04Rik		0.287	0.386	-0.274	-0.174	0.1	0.673	-0.448		0.240342	0.029013	0.077789	0.343496	0.751922	0.013996	0.044082		0	0	0	0	0	0	0
1981	A430041B07Rik		-0.288	-0.55	0.131	-0.132	-0.262	-0.838	-0.001		0.209464	0.003447	0.356313	0.448002	0.309747	0.003371	0.997024		0	0	0	0	0	0	0
1982	A430070A22Rik		-0.145	0.031	0.084	0.261	0.177	-0.114	0.344		0.399529	0.80808	0.439274	0.048119	0.375551	0.508327	0.030701		0	0	0	0	0	0	0
1983	A430073A17Rik		0.422	-0.167	0.196	-0.394	-0.589	0.254	-0.198		0.057423	0.234135	0.133689	0.017678	0.02244	0.211647	0.277439		0	0	0	0	0	0	0
1984	A430075F05Rik		-0.019	0.188	-0.054	0.153	0.207	0.169	0.1		0.948813	0.21181	0.712951	0.358798	0.421834	0.44396	0.62421		0	0	0	0	0	0	0
1985	A430077H15Rik		0.228	0.789	-1.511	-0.951	0.561	1.017	-2.462		0.466102	0.002647	8e-06	0.0011	0.113519	0.006088	2e-06		0	0	1	0	0	1	-1
1986	A430083G20Rik		0.008	-0.212	0.002	-0.218	-0.219	-0.204	-0.216		0.988264	0.364498	0.994396	0.399554	0.600008	0.551187	0.479336		0	0	0	0	0	0	0
1987	A430084P05Rik		0.149	0.508	-0.023	0.336	0.359	0.657	0.314		0.47528	0.003139	0.874752	0.03459	0.125904	0.007037	0.086789		0	0	0	0	0	0	0
1988	A430087B05Rik		0.239	-0.1	0.078	-0.26	-0.339	0.139	-0.182		0.121648	0.332675	0.410821	0.027752	0.055235	0.350801	0.170154		0	0	0	0	0	0	0
1989	A430088H15Rik		0.061	0.551	-1.083	-0.593	0.49	0.611	-1.677		0.773431	0.00114	2e-06	0.000826	0.029745	0.005898	1e-06		0	0	1	0	0	0	-1
1990	A430090G16Rik		-0.325	-0.244	-0.285	-0.204	0.081	-0.569	-0.489		0.225574	0.177007	0.091838	0.30498	0.826254	0.041491	0.044295		0	0	0	0	0	0	0
1991	A430096A09Rik		0.152	0.032	0.102	-0.018	-0.12	0.185	0.085		0.565913	0.871514	0.533666	0.941023	0.715447	0.47203	0.723805		0	0	0	0	0	0	0
1992	A430105I05Rik		0.02	0.395	-0.339	0.036	0.375	0.414	-0.303		0.939181	0.009996	0.012432	0.836763	0.099064	0.045024	0.086065		0	0	0	0	0	0	0
1993	A430106D13Rik		-0.074	-0.047	-0.249	-0.222	0.027	-0.121	-0.471		0.786307	0.791916	0.096862	0.205795	0.941307	0.61687	0.031584		0	0	0	0	0	0	0
1994	A430107J06Rik		-0.095	0.114	-0.128	0.081	0.209	0.019	-0.046		0.509371	0.233317	0.149131	0.452411	0.194113	0.905177	0.7246		0	0	0	0	0	0	0
1995	A430107N12Rik		0.103	-0.057	-0.074	-0.233	-0.16	0.047	-0.307		0.73459	0.782619	0.683013	0.252394	0.636723	0.881544	0.201797		0	0	0	0	0	0	0
1996	A430107P09Rik		0.012	0.096	0.033	0.118	0.085	0.108	0.15		0.958209	0.38839	0.763577	0.337996	0.67832	0.508075	0.293617		0	0	0	0	0	0	0
1997	A430109M19Rik		0.068	0.288	-0.374	-0.154	0.22	0.356	-0.528		0.746398	0.034911	0.00563	0.274776	0.310652	0.066112	0.005477		0	0	0	0	0	0	0
1998	A430110M15Rik		-0.301	-0.32	-0.003	-0.021	-0.018	-0.621	-0.023		0.169904	0.03798	0.987639	0.916626	0.956962	0.011351	0.910702		0	0	0	0	0	0	0
1999	A530010L13Rik		0.504	0.378	-0.213	-0.339	-0.126	0.883	-0.553		0.024045	0.013043	0.093632	0.030203	0.609083	0.001414	0.005829		0	0	0	0	0	0	0
[truncated: 8,655 more rows]

## Sheet: readme
# the present file contains the results obtained from limma modeling and testing for the differential expression
# the list of the contrasts is presented here
#	KO.UT-ID.UT
#	KO.LPS-ID.LPS
#	ID.LPS-ID.UT
#	KO.LPS-KO.UT
#	(KO.LPS-KO.UT)-(ID.LPS-ID.UT)	Interaction
#	(KO.LPS+KO.UT)-(ID.LPS+ID.UT)	Genotype
#	(KO.LPS+ID.LPS)-(KO.UT+ID.UT)	Treatment
# the table contains the values of log2ratios of the indicated "contrasts" in the columns containing "Coef.", e.g. Coef.KO.UT-ID.UT
# the table contains values of the adjusted p-value for the indicated "contrasts" in the columns containing "p.value.adj.", e.g. p.value.adj.KO.UT-ID.UT
# the table contains values of 0,-1,1 for the indicated "contrasts" in the columns containing "Res", e.g. "Res.KO.UT-ID.UT"
	a value of 1 indicates up-regulated genes ,according to the direction of the contrast
	a value of -1 indicates down-regulated genes, according to the direction of the contrast
	the values have been attributed using a criterion of adjusted P-Value < 0.05 and of |log2ratio| > 1
